# Supplementary material for: Unraveling the Clinical Landscape of RNA Modification Regulators with Multi-Omics Insights in Pan-Cancer
Source: Cancers (Basel). 2025 Aug 19;17(16):2695. doi: 10.3390/cancers17162695 (PMC12384070; doi:10.3390/cancers17162695)
Supplement: Supplementary file 1 [file cancers-17-02695-s001.zip]

Archive with 2 entries (2 files):
- SupplementalFigures.pdf
- SupplementalTables.xlsx
