# Supplementary material for: Unraveling the Clinical Landscape of RNA Modification Regulators with Multi-Omics Insights in Pan-Cancer
Source: Cancers (Basel). 2025 Aug 19;17(16):2695. doi: 10.3390/cancers17162695 (PMC12384070; doi:10.3390/cancers17162695)
Supplement: Supplementary file 1 [file cancers-17-02695-s001.zip › SupplementalTables.xlsx]

## Sheet: Summary
Captions for Supplemental Tables S1 to S12
Table S1. Overview of published studies on RNA modifications in cancer
Table S2. Systematic annotation of 15 major RNA modification types with associated regulatory genes curated from published studies
Table S3. Comprehensive classification of RNA modification regulators across 15 major modification types
Table S4. Pan-cancer landscape of mutation frequencies in RNA modification regulators
Table S5. Pan-cancer CNV landscape of RNA modification regulators
Table S6. Integrated results of DESeq2 differential expression analysis and LASSO regression selection
Table S7. Survival analysis: log-rank p-values, Hazard Ratios (HR), and 95% Confidence Intervals (CI)
Table S8. GSEA of KEGG pathways stratified by RMS risk groups
Table S9. Assessment of immune infiltration levels using QuanTIseq
Table S10. Assessment of immune infiltration levels using data from the TIMER database
Table S11. Summary of predicted IC50 values for various drugs
Table S12. Quantification of the intensity of immunohistochemical staining

## Sheet: Table S1
Table S1. Overview of published studies on RNA modifications in cancer
Number	Index number	Title	Year	Journal	Cancer	RNA modification	RNA modification genes
1	PMCID: PMC9989616	N7-methylguanosine regulatory genes well represented by METTL1 define vastly different prognostic, immune and therapy landscapes in adrenocortical carcinoma	2023	Am J Cancer Res	ACC	m7G	METTL1,WDR4,NSUN2,AGO2,CYFIP1,CYFIP2,DCPS,EIF3D,EIF4A1,EIF4E,EIF4E1B,EIF4E2,EIF4E3,EIF4G3,GEMIN5,IFIT5,LARP1,LSM1,NCBP1,NCBP2,NCBP2L,NCBP3,SNUPN,DCP2,NUDT1,NUDT10,NUDT11,NUDT16,NUDT16L1,NUDT3,NUDT4,NUDT4B,NUDT5,NUDT7
2	DOI: 10.3389/fonc.2023.1334112	Depletion of the m1A writer TRMT6/TRMT61A reduces proliferation and resistance against cellular stress in bladder cancer	2024	Front Oncol	BLCA	m1A	TRMT6,TRMT61A
3	DOI: 10.3389/fimmu.2023.1152806	Four types of adenine-related RNA modification writers -mediated molecular subtypes contribute to predicting clinical outcomes and treatment options in bladder cancer	2023	Front Immunol	BLCA	m6A,m1A,APA,A-to-I	ADARB1,ADARB2,ADAR,TRMT6,TRMT61A,TRMT61B,TRMT10C,RBM15,RBM15B,METTL3,METTL14,WTAP,KIAA1429,ZC3H13,CLP1, CPSF1/2/3/4,CFI,CSTF1/2/3,PABPN1,NUDT21,PCF11
4	DOI: 10.18632/aging.202359	Dysregulation of USP18/FTO/PYCR1 signaling network promotes bladder cancer development and progression	2021	Aging (Albany NY)	BLCA	m6A	FTO
5	DOI: 10.1016/j.omtn.2020.10.031	ALKBH5 Inhibited Cell Proliferation and Sensitized Bladder Cancer Cells to Cisplatin by m6A-CK2α-Mediated Glycolysis	2020	Mol Ther Nucleic Acids	BLCA	m6A	ALKBH5
6	DOI: 10.1186/s12894-021-00880-x	Cross-talk and clinical value of m[superscript 6]A regulatory gene in bladder cancer	2021	BMC Urol	BLCA	m6A	ZC3H13,YTHDC1,HNRNPC,YTHDF1,METTL3,RBM15,ALKBH5,FTO,YTHDC2,WTAP,YTHDF2,METTL14,KIAA142
7	DOI: 10.3233/CBM-230286	Multi-omics comprehensive analysis reveals the predictive value of N6-methyladenosine- related genes in prognosis and immune escape of bladder cancer	2024	Cancer Biomark	BLCA	m6A
8	DOI: 10.1002/ctm2.310	FTO modifies the m6A level of MALAT and promotes bladder cancer progression	2021	Clin Transl Med	BLCA	m6A	FTO
9	DOI: 10.3389/fimmu.2021.724541	Scoring System Based on RNA Modification Writer-Related Genes to Predict Overall Survival and Therapeutic Response in Bladder Cancer	2021	Front Immunol	BLCA	m6A,m1A,APA , A-I RNA editing	writer genes
10	DOI: 10.3892/ol.2023.13755	Expression pattern, tumor immune landscape, and prognostic value of N7‑methylguanosine regulators in bladder urothelial carcinoma	2023	Oncol Lett	BLCA	m7G	METTL1,WDR4,NSUN2,DCP2,NUDT10,NUDT11,NUDT16,NUDT3,AGO2,CYFIP1,EIF4E2,EIF4E3,GEMIN5,LARP1,NCBP1,NCBP2,LSM1
11	DOI: 10.3389/fgene.2023.1156095	Comprehensive analysis of a novel RNA modifications-related model in the prognostic characterization, immune landscape and drug therapy of bladder cancer	2023	Front Genet	BLCA	m6A, m6Am, m1A, APA, a-to-i editing	34writer m6A:METTL3,METTL14,RBM15,WTAP,KIAA1429,ZC3H13,METTL16,CBLL1,RBM15B 2m6Am:PCIF1,METTL 45m6Am:TRMT6,TRMT61A,TRMT10C,TRMT61B,RRP8 15APA:CPSF1/2/3/4,NUDT21,CPSF6/7,CSTF1/2/3,WDR33,FIP1L1,CLP1,PCF11,PABPN1 3a-to-i:ADAR,ADARB1,ADARB2
12	DOI: 10.1002/cac2.12158	The role of the HIF-1α/ALYREF/PKM2 axis in glycolysis and tumorigenesis of bladder cancer	2021	Cancer Commun (Lond)	BLCA	m5C	PKM2,ALYREF
13	DOI: 10.1038/s41467-022-29790-8	TRMT6/61A-dependent base methylation of tRNA-derived fragments regulates gene-silencing activity and the unfolded protein response in bladder cancer	2022	Nat Commun	BLCA	m1A	TRMT6/61A
14	DOI: 10.1073/pnas.2116251119	FMRP promotes transcription-coupled homologous recombination via facilitating TET1-mediated m5C RNA modification demethylation	2022	Proc Natl Acad Sci U S A	BRCA	m5C	FMRP
15	DOI: 10.1186/s13046-024-03200-x	NAT10/ac4C/JunB facilitates TNBC malignant progression and immunosuppression by driving glycolysis addiction	2024	J Exp Clin Cancer Res	BRCA	ac4C	NAT10
16	DOI: 10.15252/embr.202255506	KIAA1429/VIRMA promotes breast cancer progression by m6 A-dependent cytosolic HAS2 stabilization	2023	EMBO Rep	BRCA	m6A	KIAA1429,VIRMA,IGF2BP3
17	DOI: 10.1016/j.redox.2024.103382	FMRP protects breast cancer cells from ferroptosis by promoting SLC7A11 alternative splicing through interacting with hnRNPM	2024	Redox Biol	BRCA	m6A	FMRP
18	DOI: 10.3390/ijms22115432	METTL8 mRNA Methyltransferase Enhances Cancer Cell Migration via Direct Binding to ARID1A	2021	Int J Mol Sci	BRCA	m3C	METTL8
19	DOI: 10.1038/s41419-022-04711-1	YTHDF1 upregulation mediates hypoxia-dependent breast cancer growth and metastasis through regulating PKM2 to affect glycolysis	2022	Cell Death Dis	BRCA	m6A	YTHDF1
20	DOI: 10.3389/fgene.2022.943378	Cross-talk of four types of RNA modification proteins with adenosine reveals the landscape of multivariate prognostic patterns in breast cancer	2022	Front Genet	BRCA	m6A,m1A,APA,A-to-I
21	PMCID: PMC7471347	The m6A readers YTHDF1 and YTHDF3 aberrations associated with metastasis and predict poor prognosis in breast cancer patients	2020	Am J Cancer Res	BRCA	m6A	YTHDF1,YTHDF3
22	DOI: 10.1002/cac2.12075	The FTO/miR-181b-3p/ARL5B signaling pathway regulates cell migration and invasion in breast cancer	2020	Cancer Commun (Lond)	BRCA	m6A	FTO
23	DOI: 10.1186/s40364-021-00285-w	Expression and clinical prognostic value of m6A RNA methylation modification in breast cancer	2021	Biomark Res	BRCA	m6A	（all） 10 writers ： METTL3, METTL14, METT L16, WTAP, ZC3H13, RBM15B, RBM15, CBLL1, KIAA1429, and NSUN2; 1 eraser: ALKBH5; 17 readers: YTHDC1, YTHDC2, YTHDF1, YTHDF2, YTHDF3, FXR2, FXR1, EIF3A, EIF4G2, IGF2BP1, IGF2BP2, IGF2BP3, ELAVL1, G3BP1, HNRNPA2B1, LRPPRC, and ABCF1.
24	DOI: 10.3233/CBM-203103	YTHDF1 amplification is correlated with worse outcome and lower immune cell infiltrations in breast cancer	2022	Cancer Biomark	BRCA	m6A	YTHDF1,YTHDF3
25	DOI: 10.2147/IJGM.S344146	Identification of m6A-Associated Gene DST as a Prognostic and Immune-Associated Biomarker in Breast Cancer Patients	2022	Int J Gen Med	BRCA	m6A	DST,COL11A1
26	DOI: 10.1038/s41598-022-05125-x	Prognostic implications of N6-methyladenosine RNA regulators in breast cancer	2022	Sci Rep	BRCA	m6A	KIAA1429,WYAP,ZC3H13,FTO,HNRNPC,YTHDC2,YTHDF1
27	DOI: 10.3389/fonc.2022.901728	A systemic pan-cancer analysis of MPZL3 as a potential prognostic biomarker and its correlation with immune infiltration and drug sensitivity in breast cancer	2022	Front Oncol	BRCA	m1A,m5C,m6A	MZPL3
28	DOI: 10.3390/genes13101838	A Comprehensive Analysis of KRT19 Combined with Immune Infiltration to Predict Breast Cancer Prognosis	2022	Genes (Basel)	BRCA		KRT19
29	DOI: 10.3390/genes13122400	Revealing the Potential Markers of N(4)-Acetylcytidine through acRIP-seq in Triple-Negative Breast Cancer	2022	Genes (Basel)	BRCA	ac4C	NAT10
30	DOI: 10.7150/jca.87079	Characteristics of m6A-related LncRNAs in breast cancer as prognostic biomarkers and immunotherapy	2023	J Cancer	BRCA	m6a	23: 8writer(METTL3,METTL14,METTL16,WTAP,VIRMA,ZC3H13,RBM15,RBM15B), 13reader（YTHDC1,YTHDC2,YTHDF1,YTHDF2,YTHDF3,HNRNPC,FMR1,LRPPRC,HNRNPA2B1,IGFBP1,IGFBP2,IGFBP3,RBMX）,2eraser（FTO, ALKBH5）
31	DOI: 10.3389/fcell.2021.657547	Prognostic Significance and Tumor Immune Microenvironment Heterogenicity of m5C RNA Methylation Regulators in Triple-Negative Breast Cancer	2021	Front Cell Dev Biol	BRCA	m5C	NSUN2,NSUN6
32	DOI: 10.1080/15476286.2019.1708549	Pan-cancer analysis of RNA methyltransferases identifies FTSJ3 as a potential regulator of breast cancer progression	2020	RNA Biol	BRCA	Nm	FTSJ3
33	DOI: 10.1186/s12943-024-02055-2	NSUN6-mediated 5-methylcytosine modification of NDRG1 mRNA promotes radioresistance in cervical cancer	2024	Mol Cancer	CESC	m5C	NSUN6
34	DOI: 10.3390/ijms23137165	Comprehensive Analysis of N6-Methyladenosine (m6A) Writers, Erasers, and Readers in Cervical Cancer	2022	Int J Mol Sci	CESC	m6A	METTL3,METTL4,METTL14,WTAP,KIAA1429,FTO,ALkBH5,HnrNPa2B1,HNRNPC,YTHdC1,YTHdC1,YTHDF1-3
35	DOI: 10.1038/s41598-022-22211-2	Gene signature of m6A RNA regulators in diagnosis, prognosis, treatment, and immune microenvironment for cervical cancer	2022	Sci Rep	CESC	m6A	RBM15,NSUN2,HNRNPA2B1,METTL3,CBLL1,ELAVL1,RBMX,ABCF1,FXR1,YTHDF3
36	DOI: 10.7150/ijbs.87203	The inhibition of YTHDF3/m6A/LRP6 reprograms fatty acid metabolism and suppresses lymph node metastasis in cervical cancer	2024	Int J Biol Sci	CESC	m6A	YTHDF3
37	DOI: 10.7150/ijbs.87203	The inhibition of YTHDF3/m6A/LRP6 reprograms fatty acid metabolism and suppresses lymph node metastasis in cervical cancer	2024	Int J Biol Sci	CESC	m6A	YTHDF3
38	DOI: 10.1111/cas.15658	Methyltransferase-like 3 promotes cervical cancer metastasis by enhancing cathepsin L mRNA stability in an N6-methyladenosine-dependent manner	2023	Cancer Sci	CESC	m6A	METTL3
39	DOI: 10.3389/fgene.2021.733715	Development and Validation of a Novel Gene Signature for Predicting the Prognosis by Identifying m5C Modification Subtypes of Cervical Cancer	2021	Front Genet	CESC	m5C	NOP2,NSUN2,NSUN3,NSUN4,NSUN5,NSUN6,NSUN7,DNMT1,DNMT3A,DNMT3B,TRDMT1,ALYREF,TET2
40	DOI: 10.1615/JEnvironPatholToxicolOncol.2022042887	Effects of RNA Modification "Writers" of GALNT2 on the Tumor Microenvironment in Cervical Squamous Cell Carcinoma	2022	J Environ Pathol Toxicol Oncol	CESC
41	10.1080/07853890.2023.2190618	RNA methylation-related genes of m6A, m5C, and m1A predict prognosis and immunotherapy response in cervical cancer	2023	Ann Med	CESC	m5C,m6A,m1A	IQGAP3,PTBP1,STAC3,CUX1,SLC2A1,CA2,IGBP1,DUOX1,CHAF1A,STAC3
42	DOI: 10.1186/s12967-022-03600-7	Gene signatures, immune infiltration, and drug sensitivity based on a comprehensive analysis of m6a RNA methylation regulators in cervical cancer	2022	J Transl Med	CESC	m6A	METTL14,METTL16,ZC3H13,YTHDC1 , YTHDC2
43	DOI: 10.3389/fgene.2022.946845	Identification of N7-methylguanosine-related IncRNA signature as a potential predictive biomarker for colon adenocarcinoma	2022	Front Genet	COAD	m7G	METTL1,DR4,NSUN2,DCP2,DCPS,NUDT10,NUDT11,NUDT16,NUDT3,NUDT4,NUDT4B,AGO2,CYFIP1,EIF4E,EIF4E1B,EIF4E2,EIF4E3, ,GEMIN5,LARP1,NCBP1,NCBP2,NCBP3,EIF3D,EIF4A1,EIF4G3,IFIT5,LSM1,NCBP2L,SNUPN
44	DOI: 10.3389/fgene.2022.816173	Exploration of Potential Roles of m5C-Related Regulators in Colon Adenocarcinoma Prognosis	2022	Front Genet	COAD	m5C	NSUN6,ALYREF,TET2,TET3,ALKBH1,YBX1
45	DOI: 10.3389/fonc.2022.934928	A novel m7G-related lncRNA risk model for predicting prognosis and evaluating the tumor immune microenvironment in colon carcinoma	2022	Front Oncol	COAD	m7G	m7G-related-lncRNA (ELFN1-AS1, GABPB1-AS1, SNHG7, GS1-124K5.4, ZEB1-AS1, PCAT6, C1RL-AS1, MCM3AP-AS1)
46	DOI: 10.3390/cancers14225527	A Novel m7G-Related Gene Signature Predicts the Prognosis of Colon Cancer	2022	Cancers (Basel)	COAD	m7G	AGO2,CYFIP1,EIF4E,EIF4E2,EIF4E3,GEMIN5,METTL1,NCBP1,NSUN2,NUDT10,NUDT11,NUDT3,NUDT4,SNUPN,WDR4
47	DOI: 10.1186/s12876-023-02657-y	Expression patterns and prognostic value of key regulators associated with m7G RNA modification based on all gene expression in colon adenocarcinoma	2023	BMC Gastroenterol	COAD	m7G	HSF4,UPK3B,ZNF767P , AGAP9
48	DOI: 10.1080/15592294.2023.2188667	NAT10 mediated mRNA acetylation modification patterns associated with colon cancer progression and microsatellite status	2023	Epigenetics	COAD	ac4C	NAT10
49	DOI: 10.1053/j.gastro.2022.06.024	METTL3 Inhibits Antitumor Immunity by Targeting m6A-BHLHE41-CXCL1/CXCR2 Axis to Promote Colorectal Cancer	2022	Gastroenterology	COADREAD	m6A	METTL3
50	DOI: 10.1186/s13046-022-02551-7	Acetyltransferase NAT10 regulates the Wnt/β-catenin signaling pathway to promote colorectal cancer progression via ac4C acetylation of KIF23 mRNA	2022	J Exp Clin Cancer Res	COADREAD	ac4C	NAT10
51	DOI: 10.1002/advs.202309840	Metabolic Recoding of NSUN2-Mediated m5C Modification Promotes the Progression of Colorectal Cancer via the NSUN2/YBX1/m5C-ENO1 Positive Feedback Loop	2024	Adv Sci (Weinh)	COADREAD	m5C	NSUN2
52	DOI: 10.15252/embj.2022111673	Role of PCIF1-mediated 5'-cap N6-methyladeonsine mRNA methylation in colorectal cancer and anti-PD-1 immunotherapy	2023	EMBO J	COADREAD	m6A	PCIF1
53	DOI: 10.1016/j.ymthe.2022.10.012	N6-methyladenosine demethylase FTO enhances chemo-resistance in colorectal cancer through SIVA1-mediated apoptosis	2022	Mol Ther	COADREAD	m6A	FTO
54	DOI: 10.1111/jcmm.15042	Methyltransferase like 3 promotes colorectal cancer proliferation by stabilizing CCNE1 mRNA in an m6A-dependent manner	2020	J Cell Mol Med	COADREAD	m6A	METTL3
55	DOI: 10.1002/ctm2.1777	LncRNA CARMN m6A demethylation by ALKBH5 inhibits mutant p53-driven tumour progression through miR-5683/FGF2	2024	Clin Transl Med	COADREAD	m6A	ALKBH5
56	DOI: 10.1177/11795549221104441	The m6A RNA Modification Quantity and the Prognostic Effect of Reader YTHDC2 in Colorectal Cancer	2022	Clin Med Insights Oncol	COADREAD	m6A	YTHDC2
57	DOI: 10.1002/jcla.24303	Role of m5 C RNA methylation regulators in colorectal cancer prognosis and immune microenvironment	2022	J Clin Lab Anal	COADREAD	m5C	NSUN6,DNMT3A
58	DOI: 10.1002/ctm2.602	Downregulation of microRNA-6125 promotes colorectal cancer growth through YTHDF2-dependent recognition of N6-methyladenosine-modified GSK3β	2021	Clin Transl Med	COADREAD	m6A	YTHDF2
59	DOI: 10.1186/s12943-021-01322-w	Cross-talk of four types of RNA modification writers defines tumor microenvironment and pharmacogenomic landscape in colorectal cancer	2021	Mol Cancer	COADREAD	m6A,m1A,APA,A-to-I
60	DOI: 10.3389/fimmu.2022.1049435	m5C regulator-mediated modification patterns and tumor microenvironment infiltration characterization in colorectal cancer: One step closer to precision medicine	2022	Front Immunol	COADREAD	m5C
61	DOI: 10.3389/fimmu.2023.1054700	Developing an m5C regulator-mediated RNA methylation modification signature to predict prognosis and immunotherapy efficacy in rectal cancer	2023	Front Immunol	COADREAD	m5C	NOP2,NSUN2,NSUN3,NSUN4,NSUN5,NSUN7,DNMT1,DNMT3A,DNMT3B,TRDMT1,ALYREF,TET2
62	DOI: 10.1002/1878-0261.13366	ALKBH1-mediated m1 A demethylation of METTL3 mRNA promotes the metastasis of colorectal cancer by downregulating SMAD7 expression	2023	Mol Oncol	COADREAD	m1A	ALKBH1
63	PMCID: PMC6684930	Expression patterns and prognostic value of m6A-related genes in colorectal cancer	2019	Am J Transl Res	COADREAD	m6A	YTHDF3,ALKBH5,WTAP,HNRNPC,YTHDC1,METTL3,METTL14,METTL16,FTO
64	DOI: 10.3390/genes12091375	N6-Methyladenosine-Related lncRNA Signature Predicts the Overall Survival of Colorectal Cancer Patients	2021	Genes (Basel)	COADREAD	m6A	23.（lncRNAs）
65	DOI: 10.1002/jcla.24303	Role of m5 C RNA methylation regulators in colorectal cancer prognosis and immune microenvironment	2022	J Clin Lab Anal	COADREAD	m5C	TRDMT1, NSUN3, NSUN4, NSUN5, NSUN2, DNMT3A, DNMT3B, NSUN7, NSUN6, TET2
66	DOI: 10.3390/cancers15051367	HNRNPA2B1-Mediated MicroRNA-92a Upregulation and Section Acts as a Promising Noninvasive Diagnostic Biomarker in Colorectal Cancer	2023	Cancers (Basel)	COADREAD	m6A
67	DOI: 10.3389/fgene.2023.1121063	Overview of distinct 5-methylcytosine profiles of messenger RNA in normal and knock-down NSUN2 colorectal cancer cells	2023	Front Genet	COADREAD	m5C	NSUN2
68	DOI: 10.1186/s12863-023-01149-y	Comprehensive analysis of m6A regulators and relationship with tumor microenvironment, immunotherapy strategies in colorectal adenocarcinoma	2023	BMC Genom Data	COADREAD	m6A	10writer(METTL3, CBL1, METTL14, METTL16, WTAP, VIRMA, RBM15, RBM15B, ZNF217 and ZC3H13),15reader(YTHDC1,YTHDC2,YTHDF1,YTHDF2,YTHDF3,EIF3B,HNRNPC,FMR1,HNRNPA2B1,LRPPRC,IGF2BP1,IGF2BP2,IGF2BP3,ELAVL1,RBMX),2eraser(FTO,ALKBH5)
69	DOI: 10.1016/j.heliyon.2023.e20172	The predictive significance of a 5-m6A RNA methylation regulator signature in colorectal cancer	2023	Heliyon	COADREAD	m6A	21.ZCCHC4,METTL3,METTL14,WTAP,KIAA1429,RBM15,RBM15B,ZC3H13,EIF3A,YTHDC1,YTHDC2,YTHDF1,YTHDF2,YTHDF3,FTO,ALKBH5,HNRNPC,HNRNPA2B1,IGF2BP1,IGF2BP2,IGF2BP3 RBM15B,ZCCHC4,KIAA1429,IGF2BP2,FTO,与COADREADSignificantly associated with patients' OS (Overall Survival).
70	DOI: 10.1186/s13046-021-01951-5	HSP90-dependent PUS7 overexpression facilitates the metastasis of colorectal cancer cells by regulating LASP1 abundance	2021	J Exp Clin Cancer Res	COADREAD	Ψ	PUS7
71	DOI: 10.1155/2022/8260800	SNORD15B and SNORA5C: Novel Diagnostic and Prognostic Biomarkers for Colorectal Cancer	2022	Biomed Res Int	COADREAD	Nm	SNORD48
72	DOI: 10.1002/cam4.5561	MFAP2, upregulated by m1A methylation, promotes colorectal cancer invasiveness via CLK3	2023	Cancer Med	COADREAD	m1A	ALKBH1
73	DOI: 10.1038/s41388-021-01978-0	NSUN2-mediated RNA 5-methylcytosine promotes esophageal squamous cell carcinoma progression via LIN28B-dependent GRB2 mRNA stabilization	2021	Oncogene	ESCA	m5C	NSUN2
74	DOI: 10.18632/aging.203490	m6A demethylase ALKBH5 suppression contributes to esophageal squamous cell carcinoma progression	2021	Aging (Albany NY)	ESCA	m6A	ALKBH5
75	DOI: 10.21037/tcr-23-910	Comprehensive analysis of m6A RNA methylation regulators in esophageal carcinoma	2024	Transl Cancer Res	ESCA	m6A	METTL3,METTL14,WTAP,VIRMA,ZC3H13,RBM15,RBM15B,FTO,ALKBH5,YTHDC1/2,YTHDF1/2/3,HNRNPC,FMR1,LRPPRC,HNRNPA2B1,IGF2BP1/2/3
76	DOI: 10.3389/fcell.2021.658642	HNRNPA2B1 Affects the Prognosis of Esophageal Cancer by Regulating the miR-17-92 Cluster	2021	Front Cell Dev Biol	ESCA	m6A	25: “Writers” consisted of METTL4, METTL14, METTL3, RBM15, KIAA1429, WTAP, and ZC3H13. FTO and ALKBH5 were the “erasers.” IGF2BP1/2/3, YTHDC1/2, YTHDF1/2/3, EIF3A, SRSF3/9/10, TRA2A, and HNRNPC/G/A2B1 were the “readers”
77	DOI: 10.3389/fgene.2021.743738	Identification of IGF2BP3 as an Adverse Prognostic Biomarker of Gliomas	2021	Front Genet	ESCA	m6A	YTHDF1,YTHDF2,YTHDF3,YTHDC1,YTHDC2,DNMT3A,NSUN4,ALYREF,TET2,TP53,BRCA1,CDKN2A,ATM,RPS6KA2,JUNB,ALOX12,CDC42EP3,RFXANK,BAMBI
78	DOI: 10.1155/2022/5490461	Identification of Molecular Subtypes and Potential Small-Molecule Drugs for Esophagus Cancer Treatment Based on m6A Regulators	2022	J Oncol	ESCA	m6A	OCLN,TFF1,BMP4,KRT18,CLDN3,CLDN4,KRT8,TFAP2A,PPARG,AGR2,GATA4,EPCAM,SNAI2,EGFR,TMPRSS2
79	DOI: 10.1007/s12032-022-01830-9	WTAP promotes oesophageal squamous cell carcinoma development by decreasing CPSF4 expression in an m6A-dependent manner	2022	Med Oncol	ESCA	m6A	CPSF4； WTAP
80	DOI: 10.1038/s41598-023-46729-1	m6A regulator-mediated methylation modification patterns and tumor microenvironment immune infiltration with prognostic analysis in esophageal cancer	2023	Sci Rep	ESCA	m6A	23:8 writers (METTL3, METTL14, METTL16, WTAP, VIRMA, ZC3H13, RBM15, RBM15B), 2 erasers (ALKBH5, FTO) and 13 readers (YTHDC1, YTHDC2, YTHDF1, YTHDF2, YTHDF3, HNRNPC, FMR1, LRPPRC, HNRNPA2B1, IGFBP1, IGFBP2, IGFBP3, RBMX)
81	DOI: 10.1186/s13059-021-02271-9	ADAR1 is a new target of METTL3 and plays a pro-oncogenic role in glioblastoma by an editing-independent mechanism	2021	Genome Biol	GBM	m6A,A-to-I	METTL3,ADAR1
82	DOI: 10.1186/s12885-022-09791-y	A bioinformatic analysis study of m7G regulator-mediated methylation modification patterns and tumor microenvironment infiltration in glioblastoma	2022	BMC Cancer	GBM	m7G	TMOD2,CACNG2,PLOD3,TMSB10
83	DOI: 10.1080/15592294.2022.2163365	Identification and comparison of m6A modifications in glioblastoma non-coding RNAs with MeRIP-seq and Nanopore dRNA-seq	2023	Epigenetics	GBM	m6A
84	DOI: 10.1038/s43018-021-00238-0	Targeting PUS7 suppresses tRNA pseudouridylation and glioblastoma tumorigenesis	2021	Nat Cancer	GBM	Ψ	PUS7
85	DOI: 10.18632/aging.205179	Identification of M5c regulator-medicated methylation modification patterns for prognosis and immune microenvironment in glioma	2023	Aging (Albany NY)	GBMLGG	m5C	SEPT3,CHI3L1,PLBD1,PHYHIPL,SAMD8,RAP1B,B3GNT5,RER1,PTPN7,SLC39A1,MXI1
86	DOI: 10.18632/aging.101829	m6A RNA methylation regulators contribute to malignant progression and have clinical prognostic impact in gliomas	2019	Aging (Albany NY)	GBMLGG	m6A	YTHDF2,WTAP,ALKBH5,RBM15,KIAA1429,HNRNPC,YTHDF1,FTO,METTL14,ZC3H13 ,YTHDC2,METTL3,YTHDC1
87	DOI: 10.1111/jcmm.15382	Prognostic values of YTHDF1 regulated negatively by mir-3436 in Glioma	2020	J Cell Mol Med	GBMLGG	m6A	YTHDF1
88	DOI: 10.1111/jcmm.16221	Expression and prognostic characteristics of m5 C regulators in low-grade glioma	2021	J Cell Mol Med	GBMLGG	m5C	（writer）：NOP2, NSUN2, NSUN3, NSUN4, NSUN5, NSUN6, NSUN7,DNMT1, TRDMT1, DNMT3A and DNMT3B。Reader：ALYREF。Eraser：TET2
89	DOI: 10.3389/fimmu.2021.682415	Integrative Analysis of Neuregulin Family Members-Related Tumor Microenvironment for Predicting the Prognosis in Gliomas	2021	Front Immunol	GBMLGG	m6A	writers:METTL14, METTL3, RBM15, RBM15B, VIRMA, WTAP andZC3H13), RNA binding proteins (readers: HNRNPA2B1,HNRNPC, IGF2BP1, IGF2BP2, IGF2BP3, RBMX, YTHDC1,YTHDC2, YTHDF1, YTHDF2 and YTHDF3), and demethylases（erasers: ALKBH5, FTO).
90	DOI: 10.3389/fcell.2021.725764	Integrating m6A Regulators-Mediated Methylation Modification Models and Tumor Immune Microenvironment Characterization in Caucasian and Chinese Low-Grade Gliomas	2021	Front Cell Dev Biol	GBMLGG	m6A	CDC42EP3,RFXANK,BAMBI
91	DOI: 10.3389/fneur.2022.886246	Expression and Potential Biomarkers of Regulators for M7G RNA Modification in Gliomas	2022	Front Neurol	GBMLGG	m7G	DCP2, DCPS, NUDT1, NUDT10, NUDT11, NUDT16, NUDT16L1, NUDT3, NUDT4, NUDT4B, NUDT5, NUDT7, AGO2, CYFIP1, CYFIP2, EIF4E, EIF4E1B, EIF4E2, EIF4E3, GEMIN5, LARP1, NCBP1, NCBP2, NCBP3, EIF3D, EIF4A1, EIF4G3, IFIT5, LSM1, NCBP2L, SNUPN
92	DOI: 10.1186/s12967-022-03536-y	LncRNA RP3-525N10.2-NFKB1-PROS1 triplet-mediated low PROS1 expression is an onco-immunological biomarker in low-grade gliomas: a pan-cancer analysis with experimental verification	2022	J Transl Med	GBMLGG	m1A [n = 10], m5C [n = 13], and m6A [n = 21]	PROS1
93	DOI: 10.1186/s12967-022-03713-z	Scoring model based on the signature of non-m6A-related neoantigen-coding lncRNAs assists in immune microenvironment analysis and TCR-neoantigen pair selection in gliomas	2022	J Transl Med	GBMLGG	m5C,m1A,Ψ	FTO,TET2
94	DOI: 10.1186/s13046-021-02212-1	RNA N6-methyladenosine reader IGF2BP2 promotes lymphatic metastasis and epithelial-mesenchymal transition of head and neck squamous carcinoma cells via stabilizing slug mRNA in an m6A-dependent manner	2022	J Exp Clin Cancer Res	HNSC	m6A	IGF2BP2
95	DOI: 10.1038/s41419-023-06245-6	N4-acetylcytidine-dependent GLMP mRNA stabilization by NAT10 promotes head and neck squamous cell carcinoma metastasis and remodels tumor microenvironment through MAPK/ERK signaling pathway	2023	Cell Death Dis	HNSC	ac4C	NAT10
96	DOI: 10.3390/biom11060908	The m6A RNA Modification Quantity and mRNA Expression Level of RNA Methylation-Related Genes in Head and Neck Squamous Cell Carcinoma Cell Lines and Patients	2021	Biomolecules	HNSC	m6A	METTL3,FTO,YTHDF2,YTHDC2
97	DOI: 10.3389/fgene.2022.903634	Identification of Two m6A Readers YTHDF1 and IGF2BP2 as Immune Biomarkers in Head and Neck Squamous Cell Carcinoma	2022	Front Genet	HNSC	m6A	YTHDF1,IGF2BP2
98	DOI: 10.3389/fcell.2021.803141	m6A Regulator-Mediated Methylation Modification Patterns and Tumor Microenvironment Cell-Infiltration Characterization in Head and Neck Cancer	2022	Front Cell Dev Biol	HNSC	m6A	ALKBH3, ALKBH5, FTO, IGF2BP2, KIAA1429, WTAP, YTHDF1, YTHDF3, YTHDC1, YTHDC2, LRPPRC, IGF2BP3, HNRNPC, HNRNPA2B1,ELAVL1
99	DOI: 10.1007/s11596-022-2611-7	Prognostic Evaluation for Oral Squamous Cell Carcinoma: A Novel Method Based on m6A Methylation Regulators	2022	Curr Med Sci	HNSC	m6A	HNRNPC,YTHDF2,METTL14
100	DOI: 10.1155/2022/8976179	Identification of RNA Modification-Associated Alternative Splicing Signature as an Independent Factor in Head and Neck Squamous Cell Carcinoma	2022	J Immunol Res	HNSC	RNA modification-related selective splicing	IGF2BP1,IGF2BP2,IGF2BP3,ADAR
101	DOI: 10.2147/OTT.S288663	Establishment of a Risk Signature Based on m6A RNA Methylation Regulators That Predicts Poor Prognosis in Renal Cell Carcinoma	2021	Onco Targets Ther	KICH,KIRC,KIRP	m6A	13:METTL3,METTL14,RBM15,WTAP,ZC3H13,HNRNPC,YTHDC1,YTHDC2,YTHDF1,YTHDF2 ,ALKBH5, FTO,KIAA1429
102	DOI: 10.3390/jpm11100996	Deregulation of N6-Methyladenosine RNA Modification and Its Erasers FTO/ALKBH5 among the Main Renal Cell Tumor Subtypes	2021	J Pers Med	KIRC	m6A	FTO,ALKBH5
103	DOI: 10.3389/fonc.2021.642159	RNA Modification of N6-Methyladenosine Predicts Immune Phenotypes and Therapeutic Opportunities in Kidney Renal Clear Cell Carcinoma	2021	Front Oncol	KIRC	m6A	METTL14,METTL15,RBM15,RBM1429B,WTAP,KIAA1,CBLL3 , ZC13H5；ALKBH1 , FTO；YTHDC1,YTHDC2,YTHDF3,YTHDF2,YTHDF1,IGF2BP2,IGF2BP3,IGF2BP1,HNRNPA1B1,HNRNPC,FMR3,LRPPRC,ELAVL6,EIF22A
104	DOI: 10.3389/fonc.2021.642159	RNA Modification of N6-Methyladenosine Predicts Immune Phenotypes and Therapeutic Opportunities in Kidney Renal Clear Cell Carcinoma	2021	Front Oncol	KIRC	m6A	METTL14,METTL15,RBM15,RBM1429B,WTAP,KIAA1,CBLL3,ZC13H5,ALKBH1,FTO,YTHDC1,YTHDC2,YTHDF3,YTHDF2,YTHDF1,IGF2BP2,IGF2BP3,IGF2BP1,HNRNPA1B1,HNRNPC,FMR3,LRPPRC,ELAVL6,EIF22A
105	DOI: 10.3389/fonc.2020.00003	Effect of m6A RNA Methylation Regulators on Malignant Progression and Prognosis in Renal Clear Cell Carcinoma	2020	Front Oncol	KIRC	m6A	13:“readers” (YTHDC1, YTHDC2, YTHDF1, YTHDF2, and HNRNPC), “writers” (METTL3, METTL14,WTAP, KIAA1429, RBM15, and ZC3H13) and “erasers” (FTOand ALKBH5)
106	DOI: 10.3389/fonc.2021.718644	N6-Methyladenosine Writer Gene ZC3H13 Predicts Immune Phenotype and Therapeutic Opportunities in Kidney Renal Clear Cell Carcinoma	2021	Front Oncol	KIRC	m6A	ZC3H13
107	DOI: 10.18632/aging.204799	PUS1 is a novel biomarker for evaluating malignancy of human renal cell carcinoma	2023	Aging (Albany NY)	KIRC	Ψ(pseudouridine)	PUS1
108	DOI: 10.1186/s13578-023-01094-4	HIF1A-repressed PUS10 regulates NUDC/Cofilin1 dependent renal cell carcinoma migration by promoting the maturation of miR-194-5p	2023	Cell Biosci	KIRC	Ψ(pseudouridine)	PUS10
109	DOI: 10.1186/s40001-023-01292-3	m1A Regulatory gene signatures are associated with certain immune cell compositions of the tumor microenvironment and predict survival in kidney renal clear cell carcinoma	2023	Eur J Med Res	KIRC	m1A	4writers(TRMT61A,TRMT61B,TRMT6,TRMT10C),4erasers(YTHDF1,YTHDF2,YTHDF3,YTHDC1),2readers(ALKBH1 and ALKBH3)
110	DOI: 10.3389/fgene.2022.864549	m6A Methylation Patterns and Tumor Microenvironment Infiltration Characterization in Clear-Cell Renal Cell Carcinoma	2022	Front Genet	KIRC	m6A
111	DOI: 10.1038/s41598-023-39935-4	Predicting response of immunotherapy and targeted therapy and prognosis characteristics for renal clear cell carcinoma based on m1A methylation regulators	2023	Sci Rep	KIRC	m1A	TRMT61B TRMT10C ALKBH1
112	DOI: 10.1155/2022/9411692	Essential m6A Methylation Regulator HNRNPC Serves as a Targetable Biomarker for Papillary Renal Cell Carcinoma	2022	J Oncol	KIRP	m6A	HNRNPC
113	DOI: 10.3389/fonc.2021.598017	m6A RNA Methylation Regulators Impact Prognosis and Tumor Microenvironment in Renal Papillary Cell Carcinoma	2021	Front Oncol	KIRP	m6A	METTL3,METL14,KIA1429,WTAP,RBM15,ZC3H13,FTO,ALKBH5,YTHDC1,YTHDC2,YTHDF1,YTHDF2,IGFBP1,IGFBP2,IGF2BP3,RBMX,HNRNPC
114	DOI: 10.2147/IJGM.S348343	Molecular Characterization of m6A Modifications in Non-Clear Cell Renal Cell Carcinoma and Potential Relationship with Pathological Types	2022	Int J Gen Med	KIRP,KICH	m6A	METTL3,METTL14,METTL16,WTAP,VIRMA,ZC3H13,RBM15/RBM15B,YTHDC1/YTHDC2,YTHDF1/YTHDF2/YTHDF3,HNRNPC,FMR1,LRPPRC,HNRNPA2B1,IGFBP1/IGFBP2/IGFBP3,RBMX,FTO,ALKBH5
115	DOI: 10.3389/fgene.2023.1127301	Analysis of eight types of RNA modification regulators and their correlation with the prognosis in hepatocellular carcinoma	2023	Front Genet	LIHC	m6A,m1A,m5C,Nm,m7G,Ψ,A-to-I	CYP2C9,CBX2,NDRG1,EPS8L3,FAM83D,MYCN
116	DOI: 10.3389/fcell.2021.761391	Analysis of Multi-Layer RNA Modification Patterns for the Characterization of Tumor Immune Microenvironment in Hepatocellular Carcinoma	2021	Front Cell Dev Biol	LIHC	m6A,m1A,APA,A-to-I	KIAA1429, METTL14, ZC3H13, METTL3, WTAP, RBM15B, and RBM15), 12 APA modification enzymes (CPSF1, CPSF2, CPSF3, CPSF4, CSTF1, CSTF2, CSTF3, CF1, PCF11, CLP1, NUDT21, and PABPN1), four m1A modification enzymes (TRMT10C, TRMT6, TRMT61A, and TRMT61B), and three A-I modification enzymes (ADARB1, ADARB2 and ADAR)
117	DOI: 10.21037/tcr-24-22	Construction of m7G RNA modification-related prognostic model and prediction of immune therapy response in hepatocellular carcinoma	2024	Transl Cancer Res	LIHC	m7G	WDR4,NCBP2,AGO2
118	DOI: 10.3389/fgene.2020.614566	Contributions and Prognostic Values of N6-Methyladenosine RNA Methylation Regulators in Hepatocellular Carcinoma	2021	Front Genet	LIHC	m6A	METTL3,YTHDF1
119	DOI: 10.1177/11769343221142013	The Prognostic Value of a lncRNA Risk Model Consists of 9 m6A Regulator-Related lncRNAs in Hepatocellular Carcinoma (HCC)	2023	Evol Bioinform Online	LIHC	m6A	METTL3,METTL14,WTAP,RBM15,RBM15B,ZC3H13,KIAA1429,IGF2BP1,IGF2BP2,IGF2BP3,YTHDC1,YTHDC2,HNRNPC,HNRNPA2B1,EIF3A,YTHDF2,YTHDF3,FTO,ALKBH5
120	DOI: 10.21037/tcr.2019.12.84	N6-methyladenosine (m6A) RNA methylation regulators are associated with clinical prognosis in hepatocellular carcinoma	2020	Transl Cancer Res	LIHC	m6A	13:METTL3,METTL14,RBM15,WTAP,ZC3H13,HNRNPC,YTHDC1,YTHDC2,YTHDF1,YTHDF2 ,ALKBH5, FTO,KIAA1429
121	DOI: 10.1111/cpr.12768	Cross talk between RNA N6-methyladenosine methyltransferase-like 3 and miR-186 regulates hepatoblastoma progression through Wnt/β-catenin signalling pathway	2020	Cell Prolif	LIHC	m6A	METTL3,P=0.013）,YTHDF2（P=0.037）,FTO（P=0.032）
122	DOI: 10.3389/fonc.2020.00900	Genetic Alterations and Transcriptional Expression of m6A RNA Methylation Regulators Drive a Malignant Phenotype and Have Clinical Prognostic Impact in Hepatocellular Carcinoma	2020	Front Oncol	LIHC	m6A	13:METTL3,METTL14,RBM15,WTAP,ZC3H13,HNRNPC,YTHDC1,YTHDC2,YTHDF1,YTHDF2 ,ALKBH5, FTO,KIAA1429
123	DOI: 10.3389/fmed.2020.00556	Expression Pattern and Prognostic Value of Key Regulators for m6A RNA Modification in Hepatocellular Carcinoma	2020	Front Med (Lausanne）	LIHC	m6A	13:METTL3,METTL14,RBM15,WTAP,ZC3H13,HNRNPC,YTHDC1,YTHDC2,YTHDF1,YTHDF2 ,ALKBH5, FTO,KIAA1429
124	DOI: 10.2147/JHC.S296438	Gene Expression Profile and Prognostic Value of m6A RNA Methylation Regulators in Hepatocellular Carcinoma	2021	J Hepatocell Carcinoma	LIHC	m6A	13:METTL3,METTL14,RBM15,WTAP,ZC3H13,HNRNPC,YTHDC1,YTHDC2,YTHDF1,YTHDF2 ,ALKBH5, FTO,KIAA1429
125	DOI: 10.1007/s10620-020-06260-z	Identification of METTL3 as an Adverse Prognostic Biomarker in Hepatocellular Carcinoma	2021	Dig Dis Sci	LIHC	m6A	METTL3,YTHDF2,ZC3H13
126	DOI: 10.2147/JIR.S373776	Correlation Between the RNA Methylation Genes and Immune Infiltration and Prognosis of Patients with Hepatocellular Carcinoma: A Pan-Cancer Analysis	2022	J Inflamm Res	LIHC	all types	ALYREF,NSUN4,TRMT6,YTHDF1
127	DOI: 10.3389/fgene.2022.894325	The pattern of expression and prognostic value of key regulators for m7G RNA methylation in hepatocellular carcinoma	2022	Front Genet	LIHC	m7G	METTL1,WDR4,NSUN2,EIF4E,EIF4E2,NCBP1,NCBP2
128	DOI: 10.3389/fimmu.2022.944898	A comprehensively prognostic and immunological analysis of actin-related protein 2/3 complex subunit 5 in pan-cancer and identification in hepatocellular carcinoma	2022	Front Immunol	LIHC		ARPC5
129	DOI: 10.1007/s12672-022-00595-x	Systematic analysis of the expression profile and prognostic significance of m6A regulators and PD-L1 in hepatocellular carcinoma	2022	Discov Oncol	LIHC	m6A	YTHDF1/2,YTHDC1,RBM15,METTL3
130	DOI: 10.21037/atm-22-5750	Ferroptosis-related genes with post-transcriptional regulation mechanisms in hepatocellular carcinoma determined by bioinformatics and experimental validation	2022	Ann Transl Med	LIHC	m1A,m5C,m6A	NUDCD1
131	DOI: 10.1186/s40001-023-01016-7	Integrated investigation of the clinical implications and targeted landscape for RNA methylation modifications in hepatocellular carcinoma	2023	Eur J Med Res	LIHC	m1A, m5C, m3C, m6A, and Nm	38:m6A writers (METTL3, METTL14, METTL16, ZCCHC4, WTAP, RBM15, RBM15B, ZC3H13, KIAA1429), m5C writers (NOP2, NSUN2, NSUN3, NSUN4, NSUN5, NSUN6, NSUN7, TRDMT1), Nm writers (CMTR1, CMTR2, FBL, TRMT13, TRMT44, TARBP1, HENMT1, FTSJ1, FTSJ3, MRM1, FTSJ2, RNMTL1), m1A writers (TRMT6, TRMT61A, TRMT61B, TRMT10C, RRP8), m3C writers (METTL2A, METTL2B, METTL6, METTL8)
132	DOI: 10.1007/s13577-022-00845-8	Construction of a m5C-related long non-coding RNA signature for the prognosis of hepatocellular carcinoma	2023	Hum Cell	LIHC	m5C	11:YBX1,ALYREF,DNMT1,NSUN2,NSUN3,NSUN4,NSUN5,NSUN7,NSUN6,TRDMT1,TET2 Among them, TRDMT1 and TET2 are not statistically significant (no significant differential expression between normal and cancer tissues).
133	DOI: 10.3389/fonc.2022.830174	Bioinformatics Analysis Combined With Experiments Predicts PUDP as a Potential Prognostic Biomarker for Hepatocellular Carcinoma Through Its Interaction With Tumor Microenvironment	2022	Front Oncol	LIHC	Ψ	PUDP
134	DOI: 10.3389/fbioe.2022.849756	m7G Methylation-Related Genes as Biomarkers for Predicting Overall Survival Outcomes for Hepatocellular Carcinoma	2022	Front Bioeng Biotechnol	LIHC	m7G
135	DOI: 10.1111/jcmm.18006	Identification of hepatoblastoma susceptibility loci in the TRMT6 gene from a seven-center case-control study	2023	J Cell Mol Med	LIHC	m1A	TRMT6
136	DOI: 10.3389/fimmu.2022.918140	The m6A/m5C/m1A Regulated Gene Signature Predicts the Prognosis and Correlates With the Immune Status of Hepatocellular Carcinoma	2022	Front. Immunol.	LIHC	m6A/m5C/m1A	45 genes
137	DOI: 10.1038/s41467-021-26718-6	N1-methyladenosine methylation in tRNA drives liver tumourigenesis by regulating cholesterol metabolism	2021	Nat Commun	LIHC	m1A	TRMT6 TRMT61A
138	DOI: 10.1002/mco2.256	Modeling cross-talk of RNA modification enzymes reveals tumor microenvironment-associated clinical significance and immunotherapy prediction in hepatobiliary malignancy	2023	MedComm (2020)	LIHC,CHOL	m6A,m1A,APA,a-to-i editing	41:7m6A“writers”,4m6A/m1A“erasers”,11m6A“readers”,3A‐I“writers”,4m1A“writers”,12APA“writers”
139	DOI: 10.1186/s13046-021-02200-5	The essential roles of m6A RNA modification to stimulate ENO1-dependent glycolysis and tumorigenesis in lung adenocarcinoma	2022	J Exp Clin Cancer Res	LUAD	m6A	METTL3,ALKBH5,YTHDF1
140	DOI: 10.21037/atm-22-500	5-methylcytosine RNA methylation regulators affect prognosis and tumor microenvironment in lung adenocarcinoma	2022	Ann Transl Med	LUAD	m5C	TRDMT1,NSUN1,NSUN4,NSUN7,ALYREF
141	DOI: 10.1155/2022/1285632	Crosstalk of Eight Types of RNA Modification Regulators Defines Tumor Microenvironments, Cancer Hallmarks, and Prognosis of Lung Adenocarcinoma	2022	J Oncol	LUAD	m6A,m1A,m5C,Nm,m7G,Ψ,A-to-I	100 genes
142	DOI: 10.1186/s12943-019-1128-6	m6A demethylase ALKBH5 inhibits pancreatic cancer tumorigenesis by decreasing WIF-1 RNA methylation and mediating Wnt signaling	2020	Mol Cancer	LUAD	m6A	ALKBH5
143	DOI: 10.1016/j.heliyon.2024.e33106	A novel nomogram model for lung adenocarcinoma subtypes based on RNA-modification regulatory genes	2024	Heliyon	LUAD	m6A,m5C,m7G,m1A,m3C,m6Am,ac4C,ψ
144	DOI: 10.3389/fimmu.2021.782551	Characterization of m6A RNA Methylation Regulators Predicts Survival and Immunotherapy in Lung Adenocarcinoma	2021	Front Immunol	LUAD	m6A	CBLL1,ELAVL1,METTL3,METTL14,METTL16,KIAA1429,RBM15,RBM15B,WTA,ZC3H13,ALKBH5,FTO,YTHDC1,YTHDC2,YTHDF1,YTHDF2, ,YTHDF3,FMR1,HNRNPA2B1,HNRNPC,IGF2BP1,IGF2BP2,IGF2BP3,LRPPRC
145	DOI: 10.21037/atm-20-3744	Large-scale transcriptome analysis identified RNA methylation regulators as novel prognostic signatures for lung adenocarcinoma	2020	Ann Transl Med	LUAD	m6A, m5C, and m1A	METTL3, METTL14, RBM1, WTAP, ZC3H13, KIAA1429 HNRNPC, YTHDC1, YTHDC2, YTHDF1, YTHDF2 ALKBH5, FTO,NOP2, NSUN2, NSUN3, NSUN4, NSUN5, NSUN7, DNMT1, TRDMT1, DNMT3A, DNMT3B ALYREF TET2, TRMT6, TRMT10C, BMT2, RRP8 ALKBH1, ALKBH3
146	DOI: 10.18632/aging.202364	Gene signatures of 6-methyladenine regulators in women with lung adenocarcinoma and development of a risk scoring system: a retrospective study using the cancer genome atlas database	2021	Aging (Albany NY)	LUAD	m6A	METTL3 METTL14 WTAP KIAA1429 RBM15 ZC3H13 YTHDC1 YTHDC2 YTHDF3 YTHDF1 YTHDF2 HNRNPC IGF2BP1 IGF2BP2 IGF2BP3 FTO ALKBH5
147	DOI: 10.3390/life11070619	Expression Status and Prognostic Value of m6A RNA Methylation Regulators in Lung Adenocarcinoma	2021	Life (Basel)	LUAD	m6A	19:: Writers (methyltransferase complex, including METTL3/14/16, WTAP, IC3H13, ZC3H13, RBM15/15B, and KIAA1429), erasers (demethylases, including FTO and ALKBH5), and readers (including YTHDF1/2/3, IGF2BP1/2/3, YTHDC1/2, HNRNPC, HNRNPG, and HNRNPA2B1)
148	DOI: 10.3390/cells10071669	YTHDF1 Promotes Cyclin B1 Translation through m6A Modulation and Contributes to the Poor Prognosis of Lung Adenocarcinoma with KRAS/TP53 Co-Mutation	2021	Cells	LUAD	m6A	15:METTL3 METTL14 WTAP ALKBH5 FTO YTHDF1 YTHDF2 YTHDF3 YTHDC1 YTHDC2 IGF2BP1 IGF2BP2 IGF2BP3 HNRNPA2B1 HNRNPC
149	DOI: 10.3934/mbe.2022013	An N6-methyladenosine and target genes-based study on subtypes and prognosis of lung adenocarcinoma	2022	Math Biosci Eng	LUAD	m6A	C1QTNF6, THSD1, GRIK2, E2F7,SLCO1B3
150	DOI: 10.1002/2211-5463.13244	N6 -methyladenosine (m6 A) RNA modification of G protein-coupled receptor 133 increases proliferation of lung adenocarcinoma 干湿结合	2022	FEBS Open Bio	LUAD	m6A	PR133,p21,cyclin B1,cyclin D1,CDK4,Cdc2
151	PMCID: PMC9452311	The prognostic value and multiomic features of m6A-related risk signature in lung adenocarcinoma	2022	Am J Transl Res	LUAD	m6A	IGF2BP1,IGF2BP2 ,HNRNPC
152	PMCID: PMC10244101	CENPH overexpression promotes the progression, cisplatin resistance, and poor prognosis of lung adenocarcinoma via the AKT and ERK/P38 pathways	2023	Am J Cancer Res	LUAD	m6A,m5C,m1A	ALYREF,HNRNPC,YBX1,TRMT10C,TRMT6,LRPPRC,RBMX,HNRNPA2B1,DNMT1,DNMT3B,IGF2BP3, NOP2,NSUN2,TRMT61B,NSUN5,DNMT3A,WTAP,IGF2BP2,IGF2BP1,YTHDF1,RBM15B,ALKBH1,RBM15,FMR1,YTHDF2,TRMT61A,YTHDF3,YTHDC1,ALKBH5, ZC3H13,METTL14,NSUN3,BMT2,METTL3,NSUN4
153	10.1007/s11427-020-1928-0	Identification of A-to-I RNA editing profiles and their clinical relevance in lung adenocarcinoma	2022	Sci China Life Sci	LUAD	A-to-I	SH3BP2,ADAR2,ADAR1
154	DOI: 10.1007/s11427-020-1928-0	Identification of A-to-I RNA editing profiles and their clinical relevance in lung adenocarcinoma	2022	Sci China Life Sci	LUAD	A-to-I	ADAR1
155	DOI: 10.1080/2162402X.2021.1962656	YTHDF1 and YTHDF2 are associated with better patient survival and an inflamed tumor-immune microenvironment in non-small-cell lung cancer	2021	Oncoimmunology	LUAD,LUSC	m6A	YTHDF1,YTHDF2
156	DOI: 10.1186/s12890-022-02119-3	METTL3 promotes non-small cell lung cancer (NSCLC) cell proliferation and colony formation in a m6A-YTHDF1 dependent way	2022	BMC Pulm Med	LUAD,LUSC	m6A	METTL3
157	DOI: 10.1002/jcp.29531	Contributions and prognostic values of m6 A RNA methylation regulators in non-small-cell lung cancer	2020	J Cell Physiol	LUAD,LUSC	m6A	13:METTL3,METTL14,RBM15,WTAP,ZC3H13,HNRNPC,YTHDC1,YTHDC2,YTHDF1,YTHDF2 ,ALKBH5, FTO,KIAA1429
158	DOI: 10.18632/aging.205169	Multi-omics analysis reveals PUS1 triggered malignancy and correlated with immune infiltrates in NSCLC	2023	Aging (Albany NY)	LUAD,LUSC	Ψ	PUS1
159	DOI: 10.1007/s13167-020-00220-3	Identification of pathology-specific regulators of m6A RNA modification to optimize lung cancer management in the context of predictive, preventive, and personalized medicine	2020	EPMA J	LUNG	m6A	19m6A regulators:ZC3H13, KIAA1429, RBM15/15B, WTAP METTL3/14; FTO , ALKBH5; m6A HNRNPC, YTHDF1/2/3, YTHDC1/2, IGF2BP1/2/3 HNRNPA2B1)
160	DOI: 10.1007/s10735-023-10129-6	YTHDF2 negatively correlates with tumor immune infiltration in small cell lung cancer	2023	J Mol Histol	LUNG	m6A	YTHDF2
161	DOI: 10.1016/j.ymthe.2021.08.005	METTL1/WDR4-mediated m7G tRNA modifications and m7G codon usage promote mRNA translation and lung cancer progression	2021	Mol Ther	LUNG	m7G	METTL1/WDR4
162	DOI: 10.7150/jca.85681	Diagnostic value of aberrant decreased 5-Methylcytosine RNA modification in leukocytes for non-small cell lung cancer	2023	J Cancer	LUSC	m5C
163	DOI: 10.2147/JIR.S356841	m6A Regulator-Mediated Methylation Modification Patterns and Characterisation of Tumour Microenvironment Infiltration in Non-Small Cell Lung Cancer	2022	J Inflamm Res	LUSC	m6A	CBLL1,METTL14,METTL3,METTL5,RBM15,RBM15B,VIRMA,WTAP,ZCCHC4 , ZC3H13；EIF3A,G3BP1,ELAVL1,FMR1,HNRNPA2B1,HNRNPC,IGF2BP1,IGF2BP2,IGF2BP3,LRPPRC,PRRC2A,YTHDC1,YTHDC2,YTHDF1,YTHDF2 , YTHDF3；ALKBH5,FTO
164	DOI: 10.1111/1759-7714.14741	RNA m6A methyltransferase METTL14 promotes the procession of non-small cell lung cancer by targeted CSF1R	2023	Thorac Cancer	LUSC	m6A	METTL14
165	DOI: 10.3389/fgene.2020.00185	Integrated Analysis of the Functions and Prognostic Values of RNA Binding Proteins in Lung Squamous Cell Carcinoma	2020	Front Genet	LUSC	RBPs	9RBPgenes（A1CF,EIF2B5,LSM1,LSM7,MBNL2,RSRC1,TRMU,TTF2 ZCCHC5）
166	DOI: 10.3389/fgene.2022.887477	Comprehensive analysis of molecular features, prognostic values, and immune landscape association of m6A-regulated immune-related lncRNAs in smoking-associated lung squamous cell carcinoma	2022	Front Genet	LUSC	m6A	YTHDF2,FMR1,METTL3,EIF3A,WTAP,RBM15,VIRMA,IGF2BP2,RBMX,YTHDF1,IGF2BP1,HNRNPA2B1,IGF2BP3,HNRNPC,LRPPRCMETTL16,METTL14,FTO,ZC3H13
167	DOI: 10.1093/nar/gkaa048	The m6A reader YTHDF1 promotes ovarian cancer progression via augmenting EIF3C translation	2020	Nucleic Acids Res	OV	m6A	YTHDF1
168	DOI: 10.1038/s12276-024-01184-4	RNA m5C modification upregulates E2F1 expression in a manner dependent on YBX1 phase separation and promotes tumor progression in ovarian cancer	2024	Exp Mol Med	OV	m5C	NSUN2,YBX1
169	DOI: 10.1155/2023/1400267	Contribution of m5C RNA Modification-Related Genes to Prognosis and Immunotherapy Prediction in Patients with Ovarian Cancer	2023	Mediators Inflamm	OV	m5C	ATP3A2,GRIN2D,PLA2G10D,GALNT3,LAMP6,GALNT1
170	DOI: 10.3389/fimmu.2022.932876	Crosstalk of RNA Adenosine Modification-Related Subtypes, Establishment of a Prognostic Model, and Immune Infiltration Characteristics in Ovarian Cancer	2022	Front Immunol	OV	m6A,m1A,APA,A-to-I
171	DOI: 10.3389/fgene.2021.650554	Exploration of the Role of m6 A RNA Methylation Regulators in Malignant Progression and Clinical Prognosis of Ovarian Cancer	2021	Front Genet	OV	m6A	KIAA1429,METTL3,METTL14,RBM15,RBM15B,WTAP,ZC3H13,ALKBH5,FTO,YTHDC1-2,YTHDF1-3,IGF2BP1-3,HNRNPA2B1,HNRNPC,ELAVL1
172	DOI: 10.1111/jcmm.15228	RNA demethylase ALKBH5 promotes ovarian carcinogenesis in a simulated tumour microenvironment through stimulating NF-κB pathway	2020	J Cell Mol Med	OV	m6A	ALKBH5
173	DOI: 10.2217/epi-2021-0204	Multiomics analysis identifies key genes and pathways related to N6-methyladenosine RNA modification in ovarian cancer	2021	Epigenomics	OV	m6A	RPS6KA2,JUNB,ALOX12
174	DOI: 10.7717/peerj.12171	Integrative bioinformatics and experimental analysis revealed down-regulated CDC42EP3 as a novel prognostic target for ovarian cancer and its roles in immune infiltration	2021	PeerJ	OV	m6A	CDC42EP3,RFXANK,BAMBI
175	DOI: 10.3389/fcell.2022.807786	RNA 5-Methylcytosine Regulators Contribute to Metabolism Heterogeneity and Predict Prognosis in Ovarian Cancer	2022	Front Cell Dev Biol	OV	m5C	NOP2, NSUN2, NSUN3, NSUN4, NSUN5, NSUN6, NSUN7, TRDMT1, TET1, TET2, TET3, ALKBH1, ALYREF, YBX1
176	DOI: 10.1186/s12885-022-09591-4	Identification and validation of a seven m6A-related lncRNAs signature predicting prognosis of ovarian cancer	2022	BMC Cancer	OV	m6A	METTL3, ZC3H13, METTL14, RBM15B, CBLL1, WTAP, RBM15, and KIAA1429, FTO, ALKBH5, YTHDC1, YTHDC2, ELAVL1, YTHDF1, LRPPRC, YTHDF2, FMR1, YTHDF3, HNRNPC, HNRNPA2B1, IGF2BP1
177	DOI: 10.3389/fendo.2022.972341	Ovarian cancer subtypes based on the regulatory genes of RNA modifications: Novel prediction model of prognosis	2022	Front Endocrinol (Lausanne)	OV	所有类型	ALYREF,ZC3H13,WTAP , METTL1
178	DOI: 10.1155/2023/9952234	METTL16 Inhibits the Malignant Progression of Epithelial Ovarian Cancer through the lncRNA MALAT1/ β-Catenin Axis	2023	Anal Cell Pathol (Amst)	OV	m6A	METTL16
179	DOI: 10.3390/cancers14164056	The m6A-Related Long Noncoding RNA Signature Predicts Prognosis and Indicates Tumor Immune Infiltration in Ovarian Cancer	2022	Cancers (Basel)	OV	m6A
180	DOI: 10.3389/fbioe.2021.792911	Downregulated ADARB1 Facilitates Cell Proliferation, Invasion and has Effect on the Immune Regulation in Ovarian Cancer	2021	Front Bioeng Biotechnol	OV	A-to-I	ADARB1
181	DOI: 10.1089/dna.2020.5624	m1A Regulator TRMT10C Predicts Poorer Survival and Contributes to Malignant Behavior in Gynecological Cancers	2020	DNA Cell Biol	OV,CESC	m1A	TRMT10C
182	DOI: 10.3390/cancers15225454	The m7G Reader NCBP2 Promotes Pancreatic Cancer Progression by Upregulating MAPK/ERK Signaling	2023	Cancers (Basel)	PAAD	m7G	NCBP2
183	DOI: 10.1038/s41420-023-01521-y	NSUN2 stimulates tumor progression via enhancing TIAM2 mRNA stability in pancreatic cancer	2023	Cell Death Discov	PAAD	m5C	NSUN2
184	DOI: 10.3389/fimmu.2022.1031184	Interplay of four types of RNA modification writers revealed distinct tumor microenvironment and biological characteristics in pancreatic cancer	2022	Front Immunol	PAAD	m6A,m1A,APA,A-to-I	METTL3,METTL14,WTAP,RBM15,RBM15B,ZC3H13,KIAA1429,TRMT61A,TRMT10C,TRMT61B,TRMT6,CPSF1,CPSF2,CPSF3,CPSF4,CSTF1,CSTF2,CSTF3,CFI,PCF11,CLP1,NUDT21,PABPN1,ADAR,ADARB1,ADARB2
185	DOI: 10.3390/cancers14235919	Targeting FTO Suppresses Pancreatic Carcinogenesis via Regulating Stem Cell Maintenance and EMT Pathway	2022	Cancers (Basel)	PAAD	m6A	FTO
186	DOI: 10.1016/j.omtn.2021.06.005	m6A demethylase FTO suppresses pancreatic cancer tumorigenesis by demethylating PJA2 and inhibiting Wnt signaling	2021	Mol Ther Nucleic Acids	PAAD	m6A	FTO
187	DOI: 10.18632/aging.103942	Multiomics integrative analysis for gene signatures and prognostic values of m6A regulators in pancreatic adenocarcinoma: a retrospective study in The Cancer Genome Atlas project	2020	Aging (Albany NY)	PAAD	m6A
188	DOI: 10.3389/fgene.2020.00522	Gene Signature and Identification of Clinical Trait-Related m6 A Regulators in Pancreatic Cancer	2020	Front Genet	PAAD	m6A	ZC3H13,RBM15/15B,WTAP,KIAA1429,METTL3/14,FTO,ALKBH5,YTHDF1/2/3,YTHDC1/2,IGF2BP1/2/3,HNRNPC,HNRNPA2B1
189	DOI: 10.3389/fgene.2020.610350	Construction of an RNA-Binding Protein-Related Prognostic Model for Pancreatic Adenocarcinoma Based on TCGA and GTEx Databases	2021	Front Genet	PAAD	m6A	8RBPs (PABPC1, PRPF6, OAS1, RBM5, LSM12, IPO7, FXR1, and RBM6)
190	DOI: 10.1016/j.ebiom.2021.103271	An integrated model of N6-methyladenosine regulators to predict tumor aggressiveness and immune evasion in pancreatic cancer	2021	EBioMedicine	PAAD	m6A
191	DOI: 10.1042/BSR20210337	Genetic characteristics and prognostic implications of m1A regulators in pancreatic cancer	2021	Biosci Rep	PAAD	m1A	‘writers’ (TRMT10C, TRMT61B, TRMT6/61A), ‘readers’ (YTHDF1,YTHDF2, YTHDF3, and YTHDC1), and ‘erasers’ (ALKBH1, ALKBH3)
192	DOI: 10.1186/s12967-021-03001-2	Genetic alterations and functional networks of m6A RNA methylation regulators in pancreatic cancer based on data mining	2021	J Transl Med	PAAD	m6A	20:eight m6A writers: METTL3, METTL14, WTAP, RBMX, RBM15, RBM15B, VIRMA, and ZC3H13; two m6A erasers: FTO and ALKBH5; and ten m6A readers: YTHDF1, YTHDF2, YTHDF3, YTHDC1, YTHDC2, HNRNPA2B1, EIF3A, IGF2BP1, IGF2BP2, and IGF2BP3
193	DOI: 10.1038/s41598-021-96470-w	Predictive value of m5C regulatory gene expression in pancreatic adenocarcinoma	2021	Sci Rep	PAAD	m5C	DNMT3A,NSUN4,ALYREF,TET2,TP53,BRCA1,CDKN2A,ATM
194	DOI: 10.3389/fonc.2022.851766	Comprehensive Analysis of 5-Methylcytosine (m5C) Regulators and the Immune Microenvironment in Pancreatic Adenocarcinoma to Aid Immunotherapy	2022	Front Oncol	PAAD	m5C	ACVR2A, ARID1A, ARID2, BAP1, BCL11B, BCORL1, BIRC6, CDH10, FAT1, FAT4, FBXW7, GNAS, KDM6A, KRAS, MARK2, NRAS, PCBP1, RBM10, RNF43, SETD1B, SETD2, SF3B1, SMAD3, SMARCA4, SPEN, WT1,ZNF521
195	DOI: 10.3389/fcell.2022.759020	METTL16 predicts a favorable outcome and primes antitumor immunity in pancreatic ductal adenocarcinoma	2022	Front Cell Dev Biol	PAAD	m6A	METTL16
196	DOI: 10.1155/2023/5565054	Identification of a New m6A Regulator-Related Methylation Signature for Predicting the Prognosis and Immune Microenvironment of Patients with Pancreatic Cancer	2023	Mediators Inflamm	PAAD	m6A	METTL3,METTL14,WTAP,RBM15,ZC3H13,ALKBH5,FTO,HNRNPC,YTHDF2,YTHDF1,YTHDC2,YTHDC1
197	DOI: 10.1016/j.ebiom.2020.103195	The RNA methyltransferase NSUN6 suppresses pancreatic cancer development by regulating cell proliferation	2021	EBioMedicine	PAAD	m5C	NSUN6
198	10.1186/s12943-021-01333-7	CircNEIL3 regulatory loop promotes pancreatic ductal adenocarcinoma progression via miRNA sponging and A-to-I RNA-editing	2021	Mol Cancer	PAAD	A-to-I	circNEIL3,miR-432-5p,ADAR1,GLI1
199	DOI: 10.3389/fmolb.2022.842833	N6-Methyladenosine Methylation Regulator RBM15 is a Potential Prognostic Biomarker and Promotes Cell Proliferation in Pancreatic Adenocarcinoma	2022	Front Mol Biosci	PAAD	m6A	RBM15
200	DOI: 10.7150/thno.42971	m6A RNA modification modulates PI3K/Akt/mTOR signal pathway in Gastrointestinal Cancer	2020	Theranostics	pan-cancer	m6A	METTL3,METTL14,WTAP,FTO,ALKBH5,YTHDF1,YTHDF2,YTHDF3
201	DOI: 10.3390/biomedicines12102211	Interplay of RNA m6A Modification-Related Geneset in Pan-Cancer	2024	Biomedicines	pan-cancer	m6A	METTL3,METTL14,WTAP,METTL16,VIRMA,ZC3H13,CBLL1,RBM15,RBM15B,METTL5,TRMT112,ZCCHC4；FTO,ALKBH5；YTHDC1,YTHDC2,YTHDF1,YTHDF2,YTHDF3,HNRNPC,RBMX,FMR1,HNRNPA2B1,IGF2BP1,IGF2BP2,IGF2BP3,PRRC2A,RBM33,RBFOX2,LRPPRC,FXR1
202	DOI: 10.3389/fmolb.2021.644620	Pan-Cancer Prognostic, Immunity, Stemness, and Anticancer Drug Sensitivity Characterization of N6-Methyladenosine RNA Modification Regulators in Human Cancers	2021	Front Mol Biosci	pan-cancer	m6A	METTL3,WTAP,METTL14,RBM15,RBM15B,VIRMA,HNRNPC,HNRNPA2B1,YTHDC1,ZC3H13,YTHDF1,YTHDC2,YTHDF2,IGF2BP3,IGF2BP1,FTO,ALKBH5
203	DOI: 10.1186/s12943-021-01362-2	Comprehensive analyses of m6A regulators and interactive coding and non-coding RNAs across 32 cancer types	2021	Mol Cancer	pan-cancer	m6A
204	DOI: 10.3390/jcm12010155	Prognostic Values of METTL3 and Its Roles in Tumor Immune Microenvironment in Pan-Cancer	2022	J Clin Med	pan-cancer	m6A	METTL3
205	DOI: 10.3389/fgene.2022.981567	Molecular characterization, clinical relevance and immune feature of m7G regulator genes across 33 cancer types	2022	Front Genet	pan-cancer	m7G	METTL1,WDR4,NSUN2,DCP2,DCPS,NUDT10,NUDT11,NUDT16,NUDT3,NUDT4,NUDT4B,AGO2,CYFIP1,EIF4E,EIF4E1B,EIF4E2,EIF4E3,GEMIN5,LARP1,NCBP1,NCBP2,NCBP3,EIF3D,EIF4A1,EIF4G3,IFIT5,LSM1,NCBP2L,SNUPN
206	DOI: 10.1038/s41598-023-43500-4	Identification of m6A suppressor EIF4A3 as a novel cancer prognostic and immunotherapy biomarker through bladder cancer clinical data validation and pan-cancer analysis	2023	Sci Rep	pan-cancer	m6A
207	DOI: 10.1089/dna.2020.6214	Molecular Characteristics of N1-Methyladenosine Regulators and Their Correlation with Overall Cancer Survival	2021	DNA Cell Biol	pan-cancer	m1A
208	DOI: 10.1155/2022/3982539	A Pan-Cancer Analysis of UBE2S in Tumorigenesis, Prognosis, Pathway, Immune Infiltration and Evasion, and Therapy Response from an Immune-Oncology Perspective	2022	J Oncol	pan-cancer		CD276,VEGFB,TGFB1,VEGFA,IDO1,LAG3,PDCD1（PD1）,CD274,IL12A,TIGHT,IL10,HMGB1,CD80,ICOS,IL1,TNFRSF
209	DOI: 10.1016/j.omtn.2022.04.001	Pharmacoepitranscriptomic landscape revealing m6A modification could be a drug-effect biomarker for cancer treatment	2022	Mol Ther Nucleic Acids	pan-cancer	m6A	ACLY, ABCB1, ALB, CYP2C9, CYP3A5, CYP1A2, 53BP1, FZD10, DDB2
210	DOI： 10.1038/s12276-022-00795-z	Augmentation of the RNA m6A reader signature is associated with poor survival by enhancing cell proliferation and EMT across cancer types	2022	Exp Mol Med	pan-cancer	m6A	nine genes in the writer complex (METTL3, METTL14, WTAP, METTL16, RBM15, RBM15B, CBLL1, KIAA1429, and ZC3H13), two erasers (ALKBH5 and FTO), and six readers (YTHDF1, YTHDF2, YTHDF3, IGF2BP1, IGF2BP2, and IGF2BP3)
211	DOI: 10.3389/fphar.2022.950156	Pan-cancer analysis suggests histocompatibility minor 13 is an unfavorable prognostic biomarker promoting cell proliferation, migration, and invasion in hepatocellular carcinoma	2022	Front Pharmacol	pan-cancer		HM13
212	DOI: 10.3389/fcell.2022.954214	Pan-cancer analysis identifies YTHDF2 as an immunotherapeutic and prognostic biomarker	2022	Front Cell Dev Biol	pan-cancer	m6A	YTHDF2
213	DOI: 10.3389/fgene.2022.998147	Integrative pan-cancer analysis and clinical characterization of the N7-methylguanosine (m7G) RNA modification regulators in human cancers	2022	Front Genet	pan-cancer	m7G	METTL1,WDR4
214	DOI: 10.3389/fgene.2022.1016797	Comprehensive pan-cancer analysis of N7-methylguanosine regulators: Expression features and potential implications in prognosis and immunotherapy	2022	Front Genet	pan-cancer	m7G	METTL1
215	DOI: 10.3389/fonc.2022.1042118	A pan-cancer analysis of the oncogenic role of zinc finger protein 419 in human cancer	2022	Front Oncol	pan-cancer		ZNF419
216	DOI: 10.3390/ijms24032049	Comprehensive Analysis of KCNJ14 Potassium Channel as a Biomarker for Cancer Progression and Development	2023	Int J Mol Sci	pan-cancer	m1A,m5C , m6A	KCNJ14
217	DOI: 10.3389/fimmu.2022.849592	Pan-Cancer Analysis Shows That ALKBH5 Is a Potential Prognostic and Immunotherapeutic Biomarker for Multiple Cancer Types Including Gliomas	2022	Front Immunol	pan-cancer	M6a	ALKBH5
218	DOI: 10.3389/fimmu.2022.795240	A Comprehensive Analysis of METTL1 to Immunity and Stemness in Pan-Cancer	2022	Front Immunol	pan-cancer	m7G	METTL1
219	DOI: 10.1016/j.molcel.2021.06.031	METTL1-mediated m7G modification of Arg-TCT tRNA drives oncogenic transformation	2021	Mol Cell	pan-cancer	m7G	METTL1/WDR4
220	DOI: 10.1186/s12957-021-02342-y	Pan-cancer analysis of m5C regulator genes reveals consistent epigenetic landscape changes in multiple cancers	2021	World J Surg Oncol	pan-cancer	m5C	NSUN2,3,4,5,6,7/DNMT1,3A,3B/ALYREF/TET2
221	DOI: 10.3389/fgene.2022.1007696	Comprehensive analysis about prognostic and immunological role of WTAP in pan-cancer	2022	Front Genet	pan-cancer	M6a	WTAP
222	DOI: 10.3389/fgene.2022.1016797	Comprehensive pan-cancer analysis of N7-methylguanosine regulators: Expression features and potential implications in prognosis and immunotherapy	2022	Front Genet	pan-cancer	m7G	PDCD1,CD274,PDCD1LG2, CTLA4,CD276,TNFRSF9,TNFRSF4,TGFB1,CXCR4,LAG3, ADORA2A,ICOLSG,IL1A,IL6,CCL2,IL10,TNFSF4, HAVCR2,CD4,ICOS,TIGIT , SIGLEC15
223	DOI: 10.18632/aging.205104	Multi-omics analysis of MRPL-13 as a tumor-promoting marker from pan-cancer to lung adenocarcinoma	2023	Aging (Albany NY)	pan-cancer	m1A,m5C,m6A.
224	DOI: 10.7150/ijbs.77133	M6A-modified circRBM33 promotes prostate cancer progression via PDHA1-mediated mitochondrial respiration regulation and presents a potential target for ARSI therapy	2023	Int J Biol Sci	PRAD	m6A	PDHA1
225	DOI: 10.3390/cancers14205148	The METTL3 RNA Methyltransferase Regulates Transcriptional Networks in Prostate Cancer	2022	Cancers (Basel)	PRAD	m6A	METTL3
226	DOI: 10.3724/abbs.2023017	Expression pattern and prognostic value of key regulators for N7-methylguanosine RNA modification in prostate cancer	2023	Acta Biochim Biophys Sin (Shanghai)	PRAD	m7G
227	DOI: 10.18632/aging.103549	Comprehensive analysis of m6A regulators prognostic value in prostate cancer	2020	Aging (Albany NY)	PRAD	m6A	IGF2BP3,HNRNPA2B1,METTL14,ALKBH5
228	DOI: 10.7150/jca.55140	Malignant Evaluation and Clinical Prognostic Values of M6A RNA Methylation Regulators in Prostate Cancer	2021	J Cancer	PRAD	m6A
229	DOI: 10.1038/s41420-022-00939-0	METTL14 promotes prostate tumorigenesis by inhibiting THBS1 via an m6A-YTHDF2-dependent mechanism	2022	Cell Death Discov	PRAD	m6A	METTL14
230	DOI: 10.3389/fgene.2021.768041	RNA m6A Methylation Regulators Multi-Omics Analysis in Prostate Cancer	2021	Front Genet	PRAD	m6A	HNRNPA2B1, CBLL1, FTO, YTHDC1, HNRNP,WTAP
231	DOI: 10.1186/s12935-021-02438-1	Construction of a risk prediction model using m6A RNA methylation regulators in prostate cancer: comprehensive bioinformatic analysis and histological validation	2022	Cancer Cell Int	PRAD	m6A	BAIAP2, TEX264, MMAB, JAGN1, TIMM8AP1, IMP3
232	DOI: 10.3389/fimmu.2022.869759	Roles of m5C RNA Modification Patterns in Biochemical Recurrence and Tumor Microenvironment Characterization of Prostate Adenocarcinoma	2022	Front Immunol	PRAD	m5C	NSUN2, NSUN5, NSUN6, NOP2, DNMT1, DNMT3A, DNMT3B, ALYREF, YBX1, TET2, TET3, TRDMT1, TET1, ALKBH1
233	DOI: 10.1155/2022/8604216	A N7-Methylguanine-Related Gene Signature Applicable for the Prognosis and Microenvironment of Prostate Cancer	2022	J Oncol	PRAD	m7G	EIF3D,EIF4A1,LARP1
234	DOI: 10.3389/fonc.2022.900203	Characterization of 7-Methylguanosine Identified Biochemical Recurrence and Tumor Immune Microenvironment in Prostate Cancer	2022	Front Oncol	PRAD	m7G	KRTAP5-AS1,LINC02804,GMDS-DT,ZDHHC20-IT1,LINC02688,MSC-AS1,PVT1,PCAT7,CASC19
235	DOI: 10.3389/fonc.2022.965571	Multi-omics analysis of expression and prognostic value of NSUN members in prostate cancer	2022	Front Oncol	PRAD	m5C	NSUN2
236	DOI: 10.1016/j.heliyon.2022.e10750	Leucine zipper protein 2 serves as a prognostic biomarker for prostate cancer correlating with immune infiltration and epigenetic regulation	2022	Heliyon	PRAD	m1A,m5C,m6A	For patients undergoing RP, m1A analysis showed that LUZP2 was closely associated with TRMT61A (r: -0.2), TRMT61B (r: 0.16), and YTHDF3 (r: 0.15) (Figure 2E); m5C analysis showed that LUZP2 was highly related to NSUN5 (r: -0.17), DNMT1 (r: -0.1), DNMT3B (r: -0.2), NSUN2 (r: 0.19), NSUN7 (r: 0.35), DNMT3A (r: 0.18), NSUN4 (r: 0.16), TRDMT1 (r: 0.19), NSUN3 (r: 0.2), NSUN6 (r: 0.16), and TET2 (r: 0…
237	DOI: 10.3389/fimmu.2023.1086907	The m6A methylation landscape, molecular characterization and clinical relevance in prostate adenocarcinoma	2023	Front Immunol	PRAD	m6A	FTO,METTL14,METTL16,ZC3H13,YTHDC1,YTHDF3,RBM15B等
238	DOI: 10.1016/j.lfs.2020.118734	Multi-omics analysis of copy number variations of RNA regulatory genes in soft tissue sarcoma	2021	Life Sci	SARC	m6A,m5C,ac4C,m1A,m3C,m6Am,m7G,Ψ	40:m6A 20,6 m5C,1 ac4C,4 m1A,1 m3C,2 m6Am,2 m7G , 4 Ψ
239	DOI: 10.1097/MD.0000000000025952	m6A regulators are associated with osteosarcoma metastasis and have prognostic significance: A study based on public databases	2021	Medicine (Baltimore)	SARC	m6A	13:METTL3,METTL14,RBM15,WTAP,ZC3H13,HNRNPC,YTHDC1,YTHDC2,YTHDF1,YTHDF2 ,ALKBH5, FTO,KIAA1429
240	DOI: 10.1002/cac2.12471	Targeting histone deacetylase suppresses tumor growth through eliciting METTL14-modified m6 A RNA methylation in ocular melanoma	2023	Cancer Commun (Lond)	SKCM	m6A	HDAC,METTL14,FAT4
241	DOI: 10.3389/fcell.2022.821678	Crosstalk Between Four Types of RNA Modification Writers Characterizes the Tumor Immune Microenvironment Infiltration Patterns in Skin Cutaneous Melanoma	2022	Front Cell Dev Biol	SKCM	m6A,m1A,APA,A-to-I	METTL14,METTL3,RBM15,RBM15B,VIRMA,WTAP,ZC3H13,TRMT6,TRMT10C,TRMT61A,TRMT61B,ADARB1,ADARB2,ADAR,CFI,CLP1,CPSF1,CPSF2,CPSF3,CPSF4,CSTF1,CSTF2,CSTF3,NUDT21,PABPN1,PCF11
242	DOI: 10.3390/cancers13051167	Relevance of 2'-O-Methylation and Pseudouridylation for the Malignant Melanoma	2021	Cancers (Basel)	SKCM	2'-O-Methylation	FBL,NOP56,NOP58以及15.5K
243	DOI: 10.1111/jcmm.16800	Prognostic signature and immune efficacy of m1 A-, m5 C- and m6 A-related regulators in cutaneous melanoma	2021	J Cell Mol Med	SKCM	m6A,m1A,m5C	nine-regulator (including UNG, FMR1, MBD4, MBD2, NEIL1, WTAP, UHRF2, YTHDF1 and RBM15B
244	DOI: 10.1155/2022/8114731	M6A-Related Bioinformatics Analysis Reveals a New Prognostic Risk Signature in Cutaneous Malignant Melanoma	2022	Dis Markers	SKCM	m6A	ELAVL1,YTHDF1,ABCF1
245	DOI: 10.18632/aging.204151	Identification of m7G-associated lncRNA prognostic signature for predicting the immune status in cutaneous melanoma	2022	Aging (Albany NY)	SKCM	m7G	FTO,YTHDF1,HNRNPC,YTHDC2,YTHDC1,WTAP,CD276,TNFSF9,PD-L1,PD-L2
246	DOI: 10.1038/s41586-018-0768-9	Loss of ADAR1 in tumours overcomes resistance to immune checkpoint blockade	2019	Nature	SKCM	A-to-I	ADAR1
247	DOI: 10.3389/fonc.2022.861807	METTL3-Mediated ADAMTS9 Suppression Facilitates Angiogenesis and Carcinogenesis in Gastric Cancer	2022	Front Oncol	STAD	m6A	METTL3
248	DOI: 10.1038/s41388-024-03085-2	METTL3-mediated N6-methyladenosine modification of STAT5A promotes gastric cancer progression by regulating KLF4	2024	Oncogene	STAD	m6A	METTL3,IGF2BP2
249	DOI: 10.1016/j.phrs.2024.107206	CircUGGT2 downregulation by METTL14-dependent m6A modification suppresses gastric cancer progression and cisplatin resistance through interaction with miR-186-3p/MAP3K9 axis	2024	Pharmacol Res	STAD	m6A	METTL14
250	DOI: 10.1002/ctm2.1205	LINC00659 cooperated with ALKBH5 to accelerate gastric cancer progression by stabilising JAK1 mRNA in an m6 A-YTHDF2-dependent manner	2023	Clin Transl Med	STAD	m6A	ALKBH5
251	DOI: 10.3389/fphar.2024.1445321	Prognostic analysis of patients with gastric cancer based on N6-methyladenosine modification patterns and tumor microenvironment characterization	2024	Front Pharmacol	STAD	m6A	YTHDC17,IGF2BP2,YTHDC2,HNRNPC
252	DOI: 10.21037/jgo-21-325	Differential analysis of RNA methylation regulators in gastric cancer based on TCGA data set and construction of a prognostic model	2021	J Gastrointest Oncol	STAD	m6A	FTO,ALKBH5,RBM15
253	DOI: 10.1002/cac2.12281	m6 A-mediated regulation of PBX1-GCH1 axis promotes gastric cancer proliferation and metastasis by elevating tetrahydrobiopterin levels	2022	Cancer Commun (Lond)	STAD	m6A	METTL3
254	DOI: 10.1038/s41419-020-03049-w	N6-methyladenosine-dependent pri-miR-17-92 maturation suppresses PTEN/TMEM127 and promotes sensitivity to everolimus in gastric cancer	2020	Cell Death Dis	STAD	m6A	METTL3
255	DOI: 10.3389/fonc.2021.631803	Prognostic and Predictive Value of m6A "Eraser" Related Gene Signature in Gastric Cancer	2021	Front Oncol	STAD	m6A	MTMR12,SDC3,DPYSL3,NRP2,ANTXR2,EHD2,SH3PXD2A,LAMA4,PARVA,MTMR12
256	DOI: 10.7150/jca.40866	Expression Status And Prognostic Value Of M6A-associated Genes in Gastric Cancer	2020	J Cancer	STAD	m6A	“writers” (methyltransferases, including WTAP, KIAA1429, RBM15/15B, and METTL3/14/16), “readers” (YTH domain containing RNA binding proteins and heterogeneous nuclear ribonucleoprotein, including YTHDF1/2/3, YTHDC1, HNRNPC and HNRNPA2B1) and “erasers” (demethylases, including ALKBH5 and FTO)
257	DOI: 10.1186/s40246-022-00386-z	Cross talk between RNA modification writers and tumor development as a basis for guiding personalized therapy of gastric cancer	2022	Hum Genomics	STAD	m1A, m6A, APA, A-to-I	ZC2H13,ADAR,CPSF1,CPSF4,RBM15,RBM15B,KIAA1429,ADARB1,PABPN1,PCF11,METTL3
258	DOI: 10.1155/2023/9931419	Identification and Validation of a m5C RNA Modification-Related Gene Signature for Predicting Prognosis and Immunotherapeutic Efficiency of Gastric Cancer	2023	J Oncol	STAD	m5C	13:NOP2,NSUN2,NSUN3,NSUN4,NSUN5,NSUN6,NSUN7,DNMT1,TRDMT1,DNMT3A,DNMT3B,TET2,ALYREF
259	DOI: 10.1186/s12859-023-05228-w	Novel m7G-related lncRNA signature for predicting overall survival in patients with gastric cancer	2023	BMC Bioinformatics	STAD	m7G	22:AGO2, DCP2, DCPS, EIF3D, EIF4A1, EIF4E, EIF4E2, EIF4G3, GEMIN5, IFIT5, LARP1, METTL1, NCBP1, NCBP2, NCBP3, NUDT3, NUDT4,WDR4 in STAD EIF4E3,NUDT10 in STAD NUDT11,NUDT16 in STAD
260	DOI: 10.1186/s12859-023-05283-3	Construction of an RNA modification-related gene predictive model associated with prognosis and immunity in gastric cancer	2023	BMC Bioinformatics	STAD	m6A, m5C,m1A	48:ALKBH1,ALKBH3,ALKBH5,ALYREF,BMT2,DNMT1,DNMT3A,DNMT3B,FMR1,FTO,HNRNPA2B1,HNRNPC,HNRNPG,IGF2BP1,IGF2BP2,IGF2BP3,KIAA1499,LRPPRC,METTL14,METTL16,METTL3,NOP2,NSUN1,NSUN2,NSUN3,NSUN4,NSUN5,NSUN7,RBM1,RBM15,RBM15B,RBMX,RRP8,TET2,TRDMT1,TRMT10C,TRMT6,TRMT61A,TRMT61B,TRMT61C,WTAP,YBX1,YTHDC1,YTHDC2,YTHDF1,YTHDF2,YTHDF3,ZC3H13
261	DOI: 10.1007/s10142-023-01098-w	A novel scoring model based on RNA modification "writers" can predict the prognosis and guide immunotherapy in gastric cancer	2023	Funct Integr Genomics	STAD	m6A,m1A,APA,a-to-i editing
262	DOI: 10.1038/s41419-021-04127-3	NSUN2 modified by SUMO-2/3 promotes gastric cancer progression and regulates mRNA m5C methylation	2021	Cell Death Dis	STAD	m5C	NSUN2
263	DOI: 10.1049/syb2.12040	Construction and validation of m6 A RNA methylation regulators associated prognostic model for gastrointestinal cancer	2022	IET Syst Biol	STAD,COADREAD	m6A	METTL3,FTO,YTHDF1,ZC3H13,WTAP,YTHDF2,KIAA1429,HNRNPC,RBM15,YTHDC1,ALKBH5,METTL14,YTHDC2
264	PMCID: PMC9556494	Biological functions of RNA modification patterns that define tumor microenvironment and survival outcomes in testicular germ cell tumors	2022	Am J Transl Res	TGCT	all types	TRMT61A,ALKBH1,METTL2B,ALYREF,METTL14,CSTF2,ADARB1
265	DOI: 10.1016/j.ymthe.2021.01.019	METTL3 restrains papillary thyroid cancer progression via m6A/c-Rel/IL-8-mediated neutrophil infiltration	2021	Mol Ther	THCA	m6A	METTL3,YTHDF2
266	DOI: 10.1038/s41419-024-07097-4	FTO/IGF2BP2-mediated N6 methyladenosine modification in invasion and metastasis of thyroid carcinoma via CDH12	2024	Cell Death Dis	THCA	m6A	FTO, IGF2BP2
267	DOI: 10.1186/s12935-020-01283-y	Identification and validation of m6A RNA methylation regulators with clinical prognostic value in Papillary thyroid cancer	2020	Cancer Cell Int	THCA	m6A	IGF2BP2,STT3A,THFD1,GSTM4
268	DOI: 10.1016/j.amjoto.2020.102547	m6A RNA methylation regulators have prognostic value in papillary thyroid carcinoma	2020	Am J Otolaryngol	THCA	m6A	HNRNPC,WTAP,RBM15,YTHDC2,YTHDC1,FTO,METTL14,METTL3,ALKBH5,KIAA1429,YTHDF1,ZC3H13
269	DOI： 10.1186/s12935-021-02090-9	The functions and prognostic values of m6A RNA methylation regulators in thyroid carcinoma	2021	Cancer Cell Int	THCA	m6A	13:METTL3,METTL14,RBM15,WTAP,ZC3H13,HNRNPC,YTHDC1,YTHDC2,YTHDF1,YTHDF2 ,ALKBH5, FTO,KIAA1429
270	DOI: 10.18632/aging.204525	Thyroid cancer risk prediction model using m6A RNA methylation regulators: integrated bioinformatics analysis and histological validation	2023	Aging (Albany NY)	THCA	m6A	23:8writers,13readers,and 2erasers.IGF2BP2,RBM15,YTHDC1,METTL14,FTO,ZC3H13,IGF2BP3,HNRNPA2B1,WTAP,ALKBH5,IGF2BP1,YTHDC2,YTHDF3,KIAA1429,METTL3,YTHDF1,LRPPRC,METTL16,RBMX,YTHDF2,HNRNPC,FMR1,RBM15B
271	DOI: 10.3390/ijms231911516	Role of m6A RNA Methylation in Thyroid Cancer Cell Lines	2022	Int J Mol Sci	THCA	m6A	METTL3
272	DOI: 10.1038/s41417-024-00781-9	IGF2BP2-modified circular RNA circCHD7 promotes endometrial cancer progression via stabilizing PDGFRB and activating JAK/STAT signaling pathway	2024	Cancer Gene Ther	UCEC	m6A	IGF2BP2
273	DOI: 10.1007/s00432-022-04083-1	Comprehensive immunohistochemical analysis of N6-methyladenosine (m6A) writers, erasers, and readers in endometrial cancer	2022	J Cancer Res Clin Oncol	UCEC	m6A	METTL3,METTL4,METTL14,WTAP,KIAA1429；FTO,ALKBH5；hnrNPa2B1,HNRNPC,YTHDC1,YTHDC1,YTHDF1-3
274	DOI: 10.1186/s13046-024-03120-w	WTAP/IGF2BP3 mediated m6A modification of the EGR1/PTEN axis regulates the malignant phenotypes of endometrial cancer stem cells	2024	J Exp Clin Cancer Res	UCEC	m6A	WTAP,IGF2BP3
275	DOI: 10.7150/jca.46386	Multiomics profile and prognostic gene signature of m6A regulators in uterine corpus endometrial carcinoma	2020	J Cancer	UCEC	m6A	METTL3 METTL14 WTAP KIAA1429 RBM15 ZC3H13 YTHDC1 YTHDC2 YTHDF3 YTHDF1 YTHDF2 HNRNPC IGF2BP1 IGF2BP2 IGF2BP3 FTO ALKBH5
276	DOI: 10.2147/IJGM.S336403	N6-Methyladenosine-Related Long Noncoding RNAs as Potential Prognosis Biomarkers for Endometrial Cancer	2021	Int J Gen Med	UCEC	m6A	m6A-related genes,m6A-related lncRNAs,risk-associated genes,CDC42EP3,RFXANK,BAMBI
277	DOI: 10.3389/fgene.2022.906291	Integrated Bioinformatics Analysis of Serine Racemase as an Independent Prognostic Biomarker in Endometrial Cancer	2022	Front Genet	UCEC	m6A	m6A-methylation-related genes covering writers (RBM15B, ZC3H13, and RBMX), readers (YTHDC1, YTHDC2, YTHDF2, HNRNPC, and HNRNPA2B1), and erasers (FTO and ALKBH5)

## Sheet: Table S2
Table S2. Systematic annotation of 15 major RNA modification types with associated regulatory genes curated from published studies
Number	Title	Year	PMID	Journal	DOI	Link
1	Identification of a novel methyltransferase, Bmt2, responsible for the N-1-methyl-adenosine base modification of 25S rRNA in Saccharomyces cerevisiae	2013	23558746	Nucleic Acids Res	10.1093/nar/gkt195	https://pmc.ncbi.nlm.nih.gov/articles/PMC3664796/
2	Dynamic RNA Modifications in Gene Expression Regulation	2017	28622506	Cell	10.1016/j.cell.2017.05.045	https://pmc.ncbi.nlm.nih.gov/articles/PMC5657247/
3	Role of RNA modifications in cancer	2020	32300195	Nat Rev Cancer	10.1038/s41568-020-0253-2	https://www.nature.com/articles/s41568-020-0253-2
4	Expression and clinical prognostic value of m6A RNA methylation modification in breast cancer	2021	33926554	Biomark Res	10.1186/s40364-021-00285-w	https://pmc.ncbi.nlm.nih.gov/articles/PMC8082898/
5	Multi-omics analysis of copy number variations of RNA regulatory genes in soft tissue sarcoma	2021	33166590	Life Sci	10.1016/j.lfs.2020.118734	https://www.sciencedirect.com/science/article/abs/pii/S0024320520314879?via%3Dihub
6	RNA modifications: importance in immune cell biology and related diseases	2022	36138023	Signal Transduct Target Ther	10.1038/s41392-022-01175-9	https://pmc.ncbi.nlm.nih.gov/articles/PMC9499983/
7	Context-specific regulation and function of mRNA alternative polyadenylation	2022	35798852	Nat Rev Mol Cell Biol	10.1038/s41580-022-00507-5	https://pmc.ncbi.nlm.nih.gov/articles/PMC9261900/
8	Systematic analysis of the expression profile and prognostic significance of m6A regulators and PD-L1 in hepatocellular carcinoma	2022	36434140	Discov Oncol	10.1007/s12672-022-00595-x	https://pmc.ncbi.nlm.nih.gov/articles/PMC9700556/
9	m5U-SVM: identification of RNA 5-methyluridine modification sites based on multi-view features of physicochemical features and distributed representation	2023	37095510	BMC Biol	10.1186/s12915-023-01596-0	https://pmc.ncbi.nlm.nih.gov/articles/PMC10127088/
10	NAT10 mediated mRNA acetylation modification patterns associated with colon cancer progression and microsatellite status	2023	36908042	Epigenetics	10.1080/15592294.2023.2188667	https://pmc.ncbi.nlm.nih.gov/articles/PMC10026876/
11	Comprehensive analysis of a novel RNA modifications-related model in the prognostic characterization, immune landscape and drug therapy of bladder cancer	2023	37124622	Front Genet	10.3389/fgene.2023.1156095	https://pmc.ncbi.nlm.nih.gov/articles/PMC10131083/
12	Genetic and epigenetic defects of the RNA modification machinery in cancer	2023	36379743	Trends Genet	10.1016/j.tig.2022.10.004	https://www.cell.com/trends/genetics/fulltext/S0168-9525(22)00252-9?_returnURL=https%3A%2F%2Flinkinghub.elsevier.com%2Fretrieve%2Fpii%2FS0168952522002529%3Fshowall%3Dtrue
13	RNA modifications in cancer	2023	37095185	Br J Cancer	10.1038/s41416-023-02275-1	https://www.nature.com/articles/s41416-023-02275-1
14	Role of RNA modifications in cancer metastasis	2024	39047587	Curr Opin Genet Dev	10.1016/j.gde.2024.102232	https://www.sciencedirect.com/science/article/pii/S0959437X24000819?via%3Dihub

## Sheet: Table S3
Table S3. Comprehensive classification of RNA modification regulators across 15 major modification types
RNA modification	RNA modification genes	Type
ac4C	NAT10	Writer
APA	CFI	Writer
APA	CLP1	Writer
APA	CPSF1	Writer
APA	CPSF2	Writer
APA	CPSF3	Writer
APA	CPSF4	Writer
APA	CPSF6	Writer
APA	CPSF7	Writer
APA	CSTF1	Writer
APA	CSTF2	Writer
APA	CSTF3	Writer
APA	FIP1L1	Writer
APA	NUDT21	Writer
APA	PABPN1	Writer
APA	PCF11	Writer
APA	WDR33	Writer
A-to-I editing	ADAR	Writer
A-to-I editing	ADARB1	Writer
A-to-I editing	ADARB2	Writer
A-to-I editing	ADAT2	Writer
A-to-I editing	ADAT3	Writer
m1A	ALKBH1	Eraser
m1A	ALKBH3	Eraser
m1A	ALKBH7	Eraser
m1A	BMT2	Writer
m1A	FTO	Eraser
m1A	RRP8	Writer
m1A	RRP8	Writer
m1A	TRMT10A	Writer
m1A	TRMT10B	Writer
m1A	TRMT10C	Writer
m1A	TRMT6	Writer
m1A	TRMT61A	Writer
m1A	TRMT61B	Writer
m1A	YTHDC1	Reader
m1A	YTHDF1	Reader
m1A	YTHDF2	Reader
m1A	YTHDF3	Reader
m3C	METTL2A	Writer
m3C	METTL2B	Writer
m3C	METTL6	Writer
m3C	METTL8	Writer
m5C	ALKBH1	Eraser
m5C	ALYREF	Reader
m5C	DNMT1	Writer
m5C	DNMT3A	Writer
m5C	DNMT3B	Writer
m5C	FMR1	Reader
m5C	NOP2	Writer
m5C	NSUN2	Writer
m5C	NSUN3	Writer
m5C	NSUN4	Writer
m5C	NSUN5	Writer
m5C	NSUN6	Writer
m5C	NSUN7	Writer
m5C	TET1	Eraser
m5C	TET2	Eraser
m5C	TET3	Eraser
m5C	TRDMT1	Writer
m5C	TRDMT1	Writer
m5C	YBX1	Reader
m5C	YTHDF2	Reader
m5f	NUSN3	Writer
m5U	TRMT2A	Writer
m5U	TRMT2B	Writer
m6A	ABCF1	Reader
m6A	ALKBH5	Eraser
m6A	CBLL1	Writer
m6A	EIF3A	Reader
m6A	EIF4G2	Reader
m6A	ELAVL1	Reader
m6A	ELAVL1	Reader
m6A	ELF3	Reader
m6A	FMR1	Reader
m6A	FTO	Eraser
m6A	FXR1	Reader
m6A	FXR2	Reader
m6A	G3BP1	Reader
m6A	G3BP2	Reader
m6A	HNRNPA2B1	Reader
m6A	HNRNPC	Reader
m6A	IGF2BP1	Reader
m6A	IGF2BP2	Reader
m6A	IGF2BP3	Reader
m6A	LRPPRC	Reader
m6A	METTL14	Writer
m6A	METTL16	Writer
m6A	METTL3	Writer
m6A	METTL5	Writer
m6A	MRM2	Writer
m6A	NKAP	Reader
m6A	PRRC2A	Reader
m6A	RBM15	Writer
m6A	RBM15B	Writer
m6A	RBMX	Reader
m6A	RBMX	Reader
m6A	SND1	Reader
m6A	VIRMA	Writer
m6A	WTAP	Writer
m6A	YTHDC1	Reader
m6A	YTHDC2	Reader
m6A	YTHDF1	Reader
m6A	YTHDF2	Reader
m6A	YTHDF3	Reader
m6A	ZC3H13	Writer
m6A	ZCCHC4	Writer
m6Am	FTO	Eraser
m6Am	METTL14	Writer
m6Am	METTL3	Writer
m6Am	METTL4	Writer
m6Am	PCIF1	Writer
m7G	BUD23	Writer
m7G	BUD23	Writer
m7G	CBC	Reader
m7G	ELF4E	Reader
m7G	METTL1	Writer
m7G	NUDT16	Eraser
m7G	RNMT	Writer
m7G	TGS1	Writer
m7G	TGS1	Eraser
m7G	TRMT112	Writer
m7G	WDR4	Writer
mcm5s2U	ALKBH8	Writer
mcm5s2U	CTU1	Writer
mcm5s2U	CTU2	Writer
mcm5s2U	ELP1	Writer
mcm5s2U	ELP3	Writer
Nm (2'-O-ribose-methylation)	CMTR1	Writer
Nm (2'-O-ribose-methylation)	CMTR2	Writer
Nm (2'-O-ribose-methylation)	FBL	Writer
Nm (2'-O-ribose-methylation)	FBLL1	Writer
Nm (2'-O-ribose-methylation)	FTSJ1	Writer
Nm (2'-O-ribose-methylation)	FTSJ3	Writer
Nm (2'-O-ribose-methylation)	HENMT1	Writer
Nm (2'-O-ribose-methylation)	MRM1	Writer
Nm (2'-O-ribose-methylation)	MRM2	Writer
Nm (2'-O-ribose-methylation)	MRM3	Writer
Nm (2'-O-ribose-methylation)	SNORD48	Writer
Nm (2'-O-ribose-methylation)	TARBP1	Writer
Nm (2'-O-ribose-methylation)	TRMT11	Writer
Nm (2'-O-ribose-methylation)	TRMT13	Writer
Nm (2'-O-ribose-methylation)	TRMT44	Writer
Uridine	DIS3L2	Reader
Uridine	LaDIS3L2	Reader
Uridine	LSM1	Reader
Uridine	LSM2	Reader
Uridine	LSM3	Reader
Uridine	LSM4	Reader
Uridine	LSM5	Reader
Uridine	LSM6	Reader
Uridine	LSM7	Reader
Uridine	RET1	Writer
Uridine	RET2	Writer
Uridine	TUT1	Writer
Uridine	TUT4	Writer
Uridine	TUT7	Writer
Ψ(pseudouridine)	DKC1	Writer
Ψ(pseudouridine)	NHP2	Writer
Ψ(pseudouridine)	PUS1	Writer
Ψ(pseudouridine)	PUS10	Writer
Ψ(pseudouridine)	PUS3	Writer
Ψ(pseudouridine)	PUS7	Writer
Ψ(pseudouridine)	PUS7L	Writer
Ψ(pseudouridine)	RPUSD1	Writer
Ψ(pseudouridine)	RPUSD2	Writer
Ψ(pseudouridine)	RPUSD3	Writer
Ψ(pseudouridine)	RPUSD4	Writer
Ψ(pseudouridine)	TRUB1	Writer
Ψ(pseudouridine)	TRUB2	Writer

## Sheet: Table S4
Table S4. Pan-cancer landscape of mutation frequencies in RNA modification regulators
	ACC	BLCA	BRCA	CESC	CHOL	COAD	DLBC	ESCA	GBM	HNSC	KICH	KIRC	KIRP	LAML	LGG	LIHC	LUAD	LUSC	MESO	OV	PAAD	PCPG	PRAD	READ	SARC	SKCM	STAD	TGCT	THCA	THYM	UCEC	UCS	UVM
ABCF1	2.17391	1.21655	0.682261	1.71821	0	1.7199	2.7027	1.08108	0.744417	1.96464	0	0.27027	0.35461	0	0.570342	0.273973	0.881834	1.03093	1.21951	1.45631	0.561798	0	0.401606	1.34228	1.25523	2.5641	2.96128	0	0.6	0	3.76648	0	0
ADAR	0	2.91971	0.389864	2.06186	0	3.4398	0	1.62162	0.248139	1.17878	0	1.08108	1.06383	0.714286	0.190114	0.821918	1.5873	2.26804	0	1.45631	1.1236	0	0.200803	2.01342	0	3.84615	3.41686	0	0.2	0	5.64972	0	0
ADARB1	1.08696	0.486618	0.292398	1.03093	0	3.6855	0	0.540541	0	0.392927	0	0	1.41844	0.714286	0.380228	0.547945	2.1164	1.03093	0	0.728155	0.561798	0	0	1.34228	0	3.4188	2.96128	0	0.2	0	4.89642	0	0
ADARB2	0	2.18978	0.487329	0.687285	0	2.9484	5.40541	1.08108	0.992556	1.76817	0	0.27027	1.06383	0	0.760456	1.64384	2.29277	3.29897	0	0.242718	1.68539	0	0.60241	5.36913	1.67364	5.34188	2.05011	0	0.2	0	5.83804	1.75439	0
ADAT2	0	0.486618	0.0974659	0.343643	0	0.737101	0	0	0.248139	0	0	0	0	0	0.190114	0.547945	0.352734	0.206186	0	0	0.561798	0	0	0.671141	0.41841	0.854701	0.683371	0	0	0	1.69492	0	0
ADAT3	0	0	0	0.343643	0	0.2457	2.7027	0	0.248139	0.196464	0	0.27027	0	0	0	0	0.529101	0	1.21951	0	0	0	0.200803	0	0	0.641026	1.13895	0	0	0	0.376648	1.75439	0
ALKBH1	0	0.973236	0.487329	1.03093	0	0.737101	0	0.540541	0.248139	0.785855	0	0	0	0.714286	0.380228	0	0.881834	0.824742	0	0.485437	0.561798	0	0.401606	0	0	2.13675	1.82232	0	0.2	0	2.25989	0	0
ALKBH3	0	0.243309	0.0974659	0.343643	0	0.4914	0	1.08108	0.496278	0.785855	0	0	0.35461	0	0	0.273973	0.352734	1.03093	0	0	0	0	0	0	0	2.13675	0.683371	0	0	0	2.63653	0	0
ALKBH5	0	1.45985	0.487329	0.343643	0	0.982801	0	0.540541	0.248139	0.785855	0	0	0.70922	0	0.190114	0.273973	0.881834	0.412371	0	0	0.561798	0	0.200803	0	0	0	0.683371	0	0	0	1.12994	0	0
ALKBH7	0	0	0.194932	0.343643	0	0.2457	0	0.540541	0.248139	0.196464	0	0.27027	0	0	0	0.273973	0.176367	0	0	0	0	0	0	0	0	0.641026	0.683371	0	0	0	1.12994	0	1.25
ALKBH8	0	0.729927	0.487329	1.37457	0	1.7199	0	0.540541	0	0.392927	0	0.27027	0.35461	0	0	0.273973	0.529101	1.03093	0	0.485437	0	0	0	0.671141	0	1.92308	1.13895	0	0	0	3.76648	0	0
ALYREF	0	2.91971	0	0	0	0.4914	0	0	0	0.392927	0	0.540541	0	0	0	0	0	0.618557	0	0	0	0	0.200803	0.671141	0	0.42735	0.22779	0	0	0	1.88324	0	1.25
BMT2	0	0	0	0	0	0	0	0	0	0	0	0	0	0	0	0	0	0	0	0	0	0	0	0	0	0	0	0	0	0	0	0	0
BUD23	0	0	0	0	0	0	0	0	0	0	0	0	0	0	0	0	0	0	0	0	0	0	0	0	0	0	0	0	0	0	0	0	0
CBC	0	0	0	0	0	0	0	0	0	0	0	0	0	0	0	0	0	0	0	0	0	0	0	0	0	0	0	0	0	0	0	0	0
CBLL1	0	1.45985	0.0974659	1.37457	0	1.4742	0	0	0.496278	0.589391	0	0.27027	0.35461	0	0.380228	0.547945	0.529101	2.68041	1.21951	0.485437	1.1236	0	0.200803	1.34228	0	2.99145	1.59453	0	0	0	3.9548	0	0
CFI	0	0.729927	0.194932	2.06186	0	1.9656	2.7027	0.540541	0.744417	0.589391	0	0	0	0	0.190114	0.821918	1.23457	1.03093	0	0.242718	0.561798	0	0	1.34228	0.41841	7.90598	3.18907	0	0	0	4.33145	0	0
CLP1	0	0.729927	0	1.03093	0	1.7199	0	1.08108	0.496278	0.196464	0	0	0.35461	0	0	0.547945	0.529101	0.412371	0	0.728155	0	0	0.200803	0	0	2.99145	1.13895	0.662252	0	0	3.57815	0	1.25
CMTR1	0	1.45985	0.487329	1.37457	0	2.2113	0	0	0.248139	0.785855	0	0.27027	0.35461	0	0.190114	0.547945	0.352734	1.23711	1.21951	0	0.561798	0	0.200803	2.68456	0	4.2735	1.36674	0.662252	0.2	0	5.08475	0	0
CMTR2	0	0.973236	0.584795	0.343643	0	1.4742	0	0	0.496278	1.17878	0	0.540541	0.35461	0	0	0.273973	5.64374	2.68041	0	0.485437	0.561798	0	0.200803	1.34228	0.41841	5.34188	1.82232	0	0	0	6.02637	0	0
CPSF1	1.08696	2.18978	1.26706	4.46735	0	4.6683	0	2.7027	1.48883	1.57171	0	0.540541	1.41844	0	0.380228	1.64384	2.6455	1.85567	1.21951	0.970874	0.561798	0	0.200803	2.01342	0.41841	5.55556	5.23918	1.98675	0	0	5.83804	1.75439	0
CPSF2	0	0.973236	0.292398	1.37457	0	2.457	0	1.08108	0.496278	1.17878	0	0.27027	0.70922	0	0.190114	0.547945	1.23457	1.03093	0	0.242718	1.1236	0	0	0.671141	0	1.49573	2.2779	0	0	0	6.02637	1.75439	0
CPSF3	1.08696	1.94647	0.779727	1.37457	0	0.737101	0	0.540541	0.496278	0.196464	0	0.540541	0.70922	0	0.570342	0.547945	1.23457	0.618557	0	0.485437	0	0	0	2.01342	0.41841	3.20513	0.683371	0	0.4	0	4.14313	0	0
CPSF4	0	0.973236	0.389864	1.37457	0	0.4914	0	0	0	0	0	0.540541	0	1.42857	0	0.547945	0	0.618557	0	0	0.561798	0	0	0.671141	0.41841	1.06838	0.455581	0	0	0	2.07156	0	0
CPSF6	1.08696	1.45985	0.389864	0.687285	0	2.9484	0	1.08108	1.24069	0.785855	1.51515	0.27027	0.35461	0	0	0	1.0582	1.23711	0	0.242718	0.561798	0	0.401606	0.671141	0.41841	4.05983	0.911162	0	0.2	0	4.7081	1.75439	0
CPSF7	0	0.243309	0.292398	0.687285	0	1.9656	0	0.540541	0.496278	1.76817	1.51515	0.27027	0.35461	0	0.190114	0.273973	1.23457	0.618557	0	0.242718	0	0.543478	0.60241	2.01342	0.41841	0.854701	0.455581	0	0	0	4.51977	0	0
CSTF1	0	0.486618	0.194932	0.687285	0	1.4742	0	0.540541	0.496278	0.589391	0	0	0.35461	0	0.380228	0.273973	1.23457	0.412371	0	0	0	1.08696	0	0	0	1.28205	2.73349	0	0	0	3.9548	0	0
CSTF2	1.08696	0.973236	0.292398	1.37457	0	1.2285	0	0.540541	0.744417	0.392927	0	0	0	0.714286	0.570342	0.547945	0.529101	2.06186	0	0.485437	0.561798	0	0	0	0	2.99145	1.13895	0	0.2	0	5.08475	1.75439	0
CSTF3	0	0.729927	0.877193	1.03093	0	1.9656	0	0.540541	0.248139	0.196464	0	0.810811	0	0	0.570342	0	1.41093	0.618557	1.21951	0.485437	1.1236	0	0.60241	1.34228	0	3.4188	2.96128	0	0	0	4.7081	0	0
CTU1	0	0.486618	0	0.343643	0	0.2457	0	0	0	0	0	0	0	0	0	0	0	0.206186	0	0	0	0	0	0	0	0.213675	0.22779	0	0	0	0.564972	0	0
CTU2	0	0	0.194932	0.687285	0	1.4742	0	0.540541	0.496278	0.785855	0	0	0	0	0.380228	0.821918	0.529101	0.206186	0	0	0.561798	0	0.200803	0	0.83682	1.06838	0.911162	0	0	0	2.44821	1.75439	0
DIS3L2	0	1.21655	0.584795	1.03093	0	3.6855	0	0	1.98511	1.37525	0	0.540541	0.35461	0.714286	0.570342	0.821918	1.94004	1.64948	1.21951	0.242718	0	0	0.200803	2.01342	0.41841	3.4188	3.41686	0.662252	0	0	5.64972	0	0
DKC1	2.17391	0.486618	0.682261	0.343643	0	0.982801	0	0.540541	1.48883	0.392927	0	0	0.35461	0	0.190114	0.547945	1.23457	0.206186	0	0.242718	1.1236	0	0	0.671141	0	1.7094	1.13895	0	0	0	4.51977	1.75439	0
DNMT1	0	2.43309	1.26706	3.09278	0	4.1769	0	0	0.992556	1.57171	1.51515	1.08108	1.77305	0.714286	0.380228	0.821918	1.41093	1.23711	0	1.69903	0	0	0.60241	4.02685	0.41841	7.05128	3.64465	0.662252	0.6	0	8.28625	0	0
DNMT3A	0	1.94647	0.779727	1.71821	0	1.9656	0	1.08108	0.744417	2.55403	0	1.62162	2.48227	7.85714	2.28137	1.09589	4.2328	1.85567	2.43902	1.21359	2.24719	0.543478	0.401606	2.01342	1.25523	4.70085	2.05011	0	1	0	6.40301	0	0
DNMT3B	1.08696	2.18978	0.487329	0.687285	0	3.6855	0	0.540541	1.48883	1.76817	0	0.27027	0.70922	0.714286	0.570342	0.273973	2.1164	1.85567	2.43902	1.21359	1.1236	0	1.00402	4.69799	1.25523	5.76923	3.18907	0	0	0.813008	8.47458	1.75439	0
EIF3A	0	3.64964	0.779727	2.4055	0	5.89681	2.7027	1.62162	0.744417	1.37525	0	0.540541	0	0	0.380228	0.273973	1.41093	2.26804	0	0.242718	1.1236	0	0	3.3557	0	4.70085	3.41686	0.662252	0.2	0	8.47458	0	0
EIF4G2	0	1.70316	0.487329	1.71821	0	2.9484	0	1.62162	0.744417	1.37525	0	0.540541	0.35461	0.714286	0.190114	0.821918	1.0582	1.03093	1.21951	0.728155	0	0	0.200803	2.01342	0.41841	2.35043	2.2779	0	0.2	0	4.51977	1.75439	0
ELAVL1	0	1.70316	0.389864	1.03093	0	1.7199	5.40541	1.62162	0.496278	1.17878	0	0	0	0.714286	0	0.821918	0.705467	1.4433	0	0.242718	0.561798	0	0	0.671141	0	1.49573	2.2779	0	0	0	3.9548	0	0
ELF3	0	12.6521	0.194932	2.06186	5.55556	2.457	0	0.540541	0	0.785855	0	0.27027	0.70922	0	0.190114	1.09589	1.41093	1.03093	0	0.485437	1.1236	0.543478	0	1.34228	0.41841	2.13675	2.96128	0	0	0	2.07156	0	0
ELF4E	0	0	0	0	0	0	0	0	0	0	0	0	0	0	0	0	0	0	0	0	0	0	0	0	0	0	0	0	0	0	0	0	0
ELP1	0	0	0	0	0	0	0	0	0	0	0	0	0	0	0	0	0	0	0	0	0	0	0	0	0	0	0	0	0	0	0	0	0
ELP3	0	0.486618	0.0974659	0.687285	0	1.2285	0	0	0	0.196464	0	0.27027	0.70922	0	0	0.547945	0.529101	0.618557	0	0.485437	0.561798	0	0.200803	0.671141	0.41841	2.77778	1.59453	0	0	0	4.89642	0	0
FBL	0	0.243309	0.584795	0	0	2.457	0	0.540541	0.248139	0	0	0.27027	0.35461	0	0.380228	0	1.41093	0.618557	1.21951	0.485437	0.561798	0	0	0	0	1.28205	1.59453	0	0	0	2.07156	1.75439	0
FBLL1	0	0	0.0974659	0.343643	0	0	0	0.540541	0	0.196464	0	0	0	0	0	0	0.352734	0.412371	1.21951	0	0.561798	0	0.200803	0	0.41841	0.641026	1.36674	0	0	0	1.50659	0	0
FIP1L1	0	1.21655	0.487329	1.03093	0	2.457	0	0.540541	0.744417	0.392927	0	0.540541	1.06383	0.714286	0.380228	0.273973	1.5873	2.26804	0	0.728155	1.1236	0	0.401606	1.34228	0	2.77778	2.05011	0	0	0	4.14313	0	0
FMR1	0	0.243309	1.26706	1.71821	0	2.457	0	1.08108	0.496278	0.392927	1.51515	0.27027	0.35461	0.714286	0.760456	0.547945	2.82187	2.8866	0	0.728155	0.561798	0	0.200803	1.34228	0.83682	2.5641	1.82232	0	0.2	0	9.22787	1.75439	0
FTO	1.08696	0.973236	0.389864	0.687285	0	2.7027	0	1.08108	0.496278	0.982318	0	0.27027	0	0	0.190114	0.547945	1.0582	2.26804	0	0.970874	0.561798	0	0	0.671141	0	1.28205	0.911162	0	0	0	3.57815	0	0
FTSJ1	0	0	0.194932	0.343643	0	1.4742	0	0	1.24069	0	0	0	0	0	0.380228	0.273973	1.5873	0.412371	0	0	0.561798	0	0	0	0.41841	1.06838	0	0	0.2	0	3.9548	0	0
FTSJ3	0	2.18978	1.07212	0.687285	0	3.4398	0	1.08108	0.496278	0.785855	0	0.540541	0	0	0.570342	0.273973	1.23457	2.06186	1.21951	0.485437	1.68539	0	0.200803	1.34228	0	1.7094	3.64465	0.662252	0	0	5.64972	0	0
FXR1	2.17391	0.973236	0.487329	2.06186	0	2.7027	0	2.16216	0.744417	1.37525	0	0	0	0	0	0.821918	1.0582	1.85567	0	0.728155	1.1236	0.543478	0.200803	3.3557	0.41841	0.854701	2.2779	0	0	0	7.34463	1.75439	0
FXR2	2.17391	1.70316	0.487329	0.343643	0	2.457	0	0.540541	0.744417	0.589391	0	0	1.06383	0	0.190114	0.273973	0.176367	1.03093	0	0	0.561798	0	0.401606	0.671141	0.41841	2.5641	1.13895	0	0	0	4.7081	0	0
G3BP1	0	0.486618	0.682261	1.03093	0	3.9312	0	0.540541	0.992556	0.785855	0	1.08108	0	0	0	0	1.5873	0.824742	0	0.242718	0.561798	0	0	1.34228	0.83682	2.5641	2.05011	0	0	0.813008	5.08475	0	0
G3BP2	0	1.21655	0.779727	0.343643	0	1.2285	0	0.540541	0.248139	0.196464	0	0.540541	0	0	0.380228	0	0.705467	0.618557	0	0	0.561798	0	0.803213	1.34228	0	1.7094	1.13895	0	0	0	4.89642	1.75439	0
HENMT1	1.08696	1.21655	0	0.687285	0	1.2285	0	0	0.496278	0.589391	0	0.27027	0	0	0.380228	0	0.881834	1.03093	0	0.728155	0	0	0	0.671141	0	2.99145	0.911162	0	0	0	3.76648	0	0
HNRNPA2B1	0	2.6764	0.974659	0	2.77778	1.2285	0	0.540541	0.496278	0.982318	0	0.27027	0.35461	0	0.190114	1.09589	1.5873	1.03093	0	0	0	0	0	0	0	2.77778	1.59453	0	0	0	3.01318	1.75439	0
HNRNPC	0	0.729927	0.292398	0.343643	0	1.2285	0	0	0	0.196464	0	0.540541	0.70922	0	0.380228	1.09589	0.881834	1.23711	0	0	0.561798	0	0	0.671141	0	0.213675	1.13895	0	0.2	0	2.63653	0	0
IGF2BP1	2.17391	1.45985	0.389864	1.71821	0	3.6855	0	0.540541	1.98511	0.785855	0	0.27027	0	0	0.380228	0.273973	2.99824	2.26804	0	0.485437	0.561798	0	0.60241	2.01342	1.25523	6.83761	2.2779	0	0	0.813008	6.21469	1.75439	0
IGF2BP2	0	1.21655	0.877193	1.03093	0	1.2285	0	0	0	0.196464	0	0.27027	0.70922	0	0	0.273973	1.41093	1.23711	0	0	0.561798	0	0.200803	2.01342	0.83682	1.06838	1.59453	0.662252	0	0	4.33145	0	0
IGF2BP3	0	1.45985	0.292398	2.06186	0	1.9656	0	0.540541	0.992556	0.589391	0	0.27027	0.70922	0	0	0.547945	1.76367	1.64948	0	0.485437	0	0	0	0.671141	0.41841	3.20513	1.82232	0	0	0	4.14313	0	0
LaDIS3L2	0	0	0	0	0	0	0	0	0	0	0	0	0	0	0	0	0	0	0	0	0	0	0	0	0	0	0	0	0	0	0	0	0
LRPPRC	0	3.40633	1.16959	4.12371	0	2.2113	0	2.7027	0.744417	1.57171	1.51515	1.08108	0.70922	0.714286	0.570342	1.36986	2.1164	1.85567	0	0.970874	0	0	0	2.01342	0.83682	3.4188	1.82232	0	0.6	0	6.40301	1.75439	0
LSM1	1.08696	0	0.0974659	0	0	0.982801	0	0	0	0.392927	0	0.27027	0.35461	0	0	0.273973	0	0.618557	0	0	0	0	0	0	0.41841	0.641026	0.22779	0	0	0	1.12994	0	1.25
LSM2	0	0.486618	0.194932	0	0	0.2457	0	0	0	0.196464	0	0	0	0	0	0	0.176367	0	0	0	0	0	0	0.671141	0	0.213675	0.22779	0	0	0	0.376648	0	0
LSM3	1.08696	0.243309	0.0974659	0.687285	0	0.737101	0	0	0	0.196464	0	0	0	0	0.380228	0	0.176367	0.206186	0	0.242718	0	0	0.200803	0.671141	0	0.42735	0.455581	0	0	0	0.753296	0	0
LSM4	0	0	0.194932	0	0	0.737101	0	0	0	0.392927	0	0	0	0.714286	0	0	0	0.824742	0	0	0.561798	0	0	0	0	0.854701	0	0	0	0	1.31827	0	0
LSM5	0	0	0.194932	0.343643	0	0.2457	0	0	0	0	0	0	0.35461	0	0	0	0	0.206186	0	0	0	0	0	0.671141	0	0.213675	0	0	0	0	0.564972	1.75439	0
LSM6	0	0	0	0.343643	0	0	0	0	0	0	0	0	0	0	0	0	0	0.206186	0	0	0	0	0	0	0	0.42735	0	0	0	0	0.94162	0	0
LSM7	0	0	0	0	0	0	0	0.540541	0	0	0	0	0	0	0	0	0.176367	0	0	0	0	0	0	0	0	0.641026	0	0	0	0	0	0	0
METTL1	0	0	0.0974659	0.343643	0	1.2285	2.7027	0	0.744417	0.982318	0	0	0.35461	0	0.190114	0.547945	0.705467	0	0	0	0	0.543478	0	0	1.25523	1.92308	0.455581	0	0	0	1.88324	0	0
METTL14	1.08696	1.45985	0.389864	0.687285	0	0.982801	0	0	0.496278	0.589391	0	0.27027	0.70922	0.714286	0.380228	0	1.23457	0.618557	0	0.242718	0.561798	0	0.401606	2.01342	0	1.28205	0.683371	0	0	1.62602	4.33145	1.75439	0
METTL16	0	0.243309	0.0974659	0.343643	0	1.4742	2.7027	0	0.248139	0.392927	0	0.810811	0.70922	0	0.380228	0	0.529101	1.03093	0	0.242718	0	0	0	2.68456	0	2.35043	0.683371	0	0.2	0	2.44821	0	0
METTL2A	0	1.45985	0.292398	0.343643	0	0.982801	5.40541	0	0.248139	0	0	0	0	0	0.190114	0.273973	0.529101	0.206186	0	0.242718	0.561798	0	0	0.671141	0	1.28205	1.13895	0	0	0	3.38983	0	0
METTL2B	0	0.973236	0.389864	0.343643	0	1.4742	0	0	0.248139	0.589391	0	0	0.35461	0	0.190114	0.821918	0.529101	0.206186	0	0	0.561798	0	0	0.671141	0	2.13675	0	0	0.2	0	3.9548	0	0
METTL3	0	4.37956	0.292398	1.71821	0	2.2113	0	0.540541	0.248139	0.982318	0	0.540541	0.70922	0	0.760456	0	0.705467	0.206186	0	0.485437	0.561798	0	0.401606	0.671141	0	2.13675	0.455581	0	0	0	3.38983	0	0
METTL4	0	0.973236	0.194932	0.343643	0	0.737101	2.7027	1.08108	0.496278	0	0	0.540541	0.70922	0	0	0.273973	0.881834	1.23711	0	0	0.561798	0	0.401606	0	0	3.20513	1.36674	0.662252	0	0	4.14313	0	0
METTL5	0	0.729927	0.194932	0.343643	0	0.2457	0	0	0.496278	0.196464	0	0	0.35461	0	0	0.273973	0.176367	0.206186	0	0	0	0	0	0.671141	0	0.213675	0.22779	0	0	0	2.25989	0	0
METTL6	0	1.21655	0.0974659	0.687285	0	1.9656	0	0	0.248139	0.196464	0	0	0.35461	0.714286	0	0.547945	0.176367	0.412371	0	0	0.561798	0	0.200803	1.34228	0	0.641026	1.13895	0	0	0	2.63653	0	0
METTL8	0	0.729927	0.0974659	1.71821	2.77778	0.737101	0	0	0	0.589391	1.51515	0	0.35461	1.42857	0	0.273973	0	0.618557	0	0.728155	0	0	0	0	0.41841	2.13675	0.683371	0	0	0	3.01318	0	0
MRM1	0	1.94647	0.0974659	0.687285	0	0.2457	0	0	0.248139	0.392927	0	0.27027	0	0	0.190114	0.273973	1.0582	0.412371	0	0	0.561798	0	0	0.671141	0	0.641026	0.911162	0	0	0	2.25989	0	0
MRM2	0	0	0	0	0	0	0	0	0	0	0	0	0	0	0	0	0	0	0	0	0	0	0	0	0	0	0	0	0	0	0	0	0
MRM3	0	0	0	0	0	0	0	0	0	0	0	0	0	0	0	0	0	0	0	0	0	0	0	0	0	0	0	0	0	0	0	0	0
NAT10	0	3.16302	0.779727	1.71821	0	2.7027	0	0	0.744417	0.196464	0	0.27027	1.06383	0	0.570342	0.547945	1.5873	1.23711	0	0.242718	0.561798	0	0.200803	0.671141	0	4.05983	2.05011	0	0.4	0	6.02637	0	0
NHP2	0	0.486618	0.194932	0	0	0.2457	0	0	0	0.196464	0	0.27027	0.35461	0	0	0.273973	0.352734	0	0	0.242718	0	0	0	1.34228	0	0.42735	1.13895	0	0	0	1.31827	0	0
NKAP	1.08696	1.45985	0.487329	0.687285	0	1.2285	0	0.540541	0	1.17878	0	0.27027	0	0	0.380228	0.821918	1.5873	0.824742	0	0.485437	0.561798	0.543478	0	2.01342	0	0.641026	1.36674	0	0	0.813008	6.59134	0	0
NOP2	0	1.94647	0.487329	0.687285	0	2.7027	2.7027	0.540541	0.496278	0.785855	0	0.540541	0.70922	0	0.190114	0.821918	0.881834	2.26804	1.21951	1.21359	1.1236	0	0.200803	2.01342	0.41841	5.34188	2.2779	0	0	0.813008	3.57815	1.75439	0
NSUN2	0	1.94647	0.389864	1.03093	0	2.457	0	0	0.744417	1.17878	0	0.540541	1.06383	0	0.190114	0	2.29277	2.06186	1.21951	0.485437	0.561798	0.543478	0	1.34228	0.41841	2.5641	2.2779	0	0	0	6.77966	1.75439	0
NSUN3	0	0.729927	0.292398	0.687285	0	0.982801	0	0.540541	0.496278	0.589391	0	0	0.35461	0	0	0	0.881834	1.23711	0	0.242718	0	0	0	1.34228	0	0.42735	0.911162	0	0.2	0	2.44821	1.75439	0
NSUN4	0	0.243309	0.0974659	0.687285	0	0.982801	0	0.540541	0.248139	0.392927	0	0	0	0	0	0.547945	0.352734	0.824742	0	0	0.561798	0	0	0	0	1.49573	0.683371	0	0	0.813008	1.88324	0	0
NSUN5	0	0.486618	0.584795	0.343643	0	2.2113	0	0.540541	0.992556	0.589391	0	0	0.35461	0	0.760456	0	0.881834	0.412371	0	0.242718	1.68539	0	0	0	0.41841	2.99145	0.911162	0	0	0.813008	2.07156	0	0
NSUN6	0	1.94647	0.194932	0.343643	0	1.2285	0	0	0.248139	0.589391	0	0.27027	0	1.42857	0	0.273973	0.705467	1.23711	0	0.728155	0	0	0.200803	1.34228	0.83682	2.99145	1.82232	0	0.2	0	4.33145	0	0
NSUN7	1.08696	2.18978	0.292398	1.37457	0	0.737101	0	0.540541	0.744417	0.785855	0	0	0.70922	0	0	0.273973	0.352734	0.206186	0	0	1.1236	0	0	0.671141	0	5.12821	0.911162	0	0.2	0	5.08475	0	0
NUDT16	0	1.21655	0.0974659	0.343643	0	0	0	0	0.496278	0	0	0	0	0	0	0	0.352734	0.618557	0	0	0	0	0	0	0	1.06838	0	0	0.2	0	1.31827	0	0
NUDT21	0	0.243309	0.0974659	0	0	0.2457	0	0	0.496278	0.392927	0	0.540541	0.35461	0	0	0	0	0	1.21951	0	0.561798	0	0	0	0.41841	1.06838	0.22779	0	0	0	0.753296	0	0
NUSN3	0	0	0	0	0	0	0	0	0	0	0	0	0	0	0	0	0	0	0	0	0	0	0	0	0	0	0	0	0	0	0	0	0
PABPN1	0	0.486618	0.194932	0.343643	0	0.4914	0	0.540541	0.248139	0.589391	0	0	0.35461	0	0	0	0.352734	0.206186	0	0.242718	0.561798	0	0	0.671141	0	0.42735	0.683371	0	0	0	0.94162	0	0
PCF11	0	4.86618	0.974659	1.37457	2.77778	5.65111	2.7027	0	0.992556	1.17878	0	0.810811	4.60993	1.42857	0.760456	0.821918	2.99824	3.50515	0	0.242718	1.1236	0	1.00402	2.68456	0.83682	7.26496	4.55581	0	0	0	8.09793	1.75439	0
PCIF1	0	2.6764	0.292398	2.4055	0	1.7199	0	0.540541	0.496278	0.785855	0	0.27027	0.70922	0	0.190114	0.547945	0.705467	1.23711	0	0.728155	0.561798	0	0.200803	2.68456	0	1.28205	2.05011	0.662252	0	0	3.38983	0	0
PRRC2A	0	4.62287	0.487329	3.78007	0	5.40541	2.7027	2.7027	1.48883	2.35756	0	1.35135	0.35461	0	0.380228	0.821918	2.99824	2.8866	0	1.94175	1.1236	0	0.60241	2.01342	2.09205	11.3248	6.37813	0	0.8	0	8.85122	5.26316	1.25
PUS1	1.08696	0.729927	0.292398	0.687285	0	0.982801	2.7027	0	0	0.392927	0	0	0	0.714286	0.190114	0.547945	0.529101	0.824742	0	0	1.1236	0	0	0	0	1.92308	0.911162	0.662252	0	0.813008	2.82486	0	0
PUS10	0	1.70316	0.487329	1.03093	0	1.9656	0	0	0.248139	0.392927	0	0	0	0.714286	0.190114	0.273973	0.705467	1.03093	0	0.485437	0	0	0.401606	1.34228	0	2.35043	0.911162	0	0	0	3.9548	1.75439	0
PUS3	0	0.973236	0	0.687285	0	2.2113	0	0	0.496278	0.196464	0	0	0.70922	0.714286	0.190114	0	0.176367	0.412371	0	0.242718	1.1236	0	0	2.01342	0.41841	0.854701	2.2779	0	0	0	3.20151	3.50877	1.25
PUS7	0	1.70316	0.779727	0.687285	0	3.6855	0	0.540541	0.744417	0.589391	0	0.27027	0.35461	0	0.190114	0.273973	1.76367	0.618557	0	0	0	0	0.200803	1.34228	0.83682	2.5641	2.2779	0.662252	0	0	4.7081	0	0
PUS7L	0	0.973236	0.389864	0.343643	0	2.457	0	0	0.248139	0.589391	0	0	0.70922	0	0.190114	0.547945	1.5873	1.85567	0	0.485437	1.1236	0	0.401606	2.68456	0.41841	3.63248	1.59453	0	0	0	6.02637	3.50877	0
RBM15	1.08696	3.40633	0.682261	2.06186	0	4.4226	0	1.62162	0.992556	0.982318	1.51515	0.27027	1.06383	0.714286	0.380228	0.273973	2.1164	1.85567	0	0.970874	1.1236	0	0.401606	3.3557	0.83682	2.77778	2.73349	0	0.2	0	4.89642	0	0
RBM15B	1.08696	0.973236	0.584795	0.343643	0	2.9484	2.7027	0	0.496278	0.589391	1.51515	0	1.06383	0	0	0.273973	0.881834	1.23711	0	0.728155	0	0	0.200803	0.671141	0	2.77778	2.96128	0.662252	0.2	0	5.08475	0	0
RBMX	0	0.729927	0.389864	0.343643	0	0.737101	0	0	0.248139	0	0	0	0.35461	0.714286	0.190114	0	1.41093	1.64948	0	0.970874	0	0	0	2.01342	0	2.35043	0.911162	0	0	0	5.83804	3.50877	0
RET1	0	0	0	0	0	0	0	0	0	0	0	0	0	0	0	0	0	0	0	0	0	0	0	0	0	0	0	0	0	0	0	0	0
RET2	0	0	0	0	0	0	0	0	0	0	0	0	0	0	0	0	0	0	0	0	0	0	0	0	0	0	0	0	0	0	0	0	0
RNMT	0	0.729927	0.0974659	0.687285	0	1.2285	0	0.540541	0.248139	0.982318	0	0.540541	0.35461	0.714286	0	0.273973	1.5873	1.23711	0	0	0	0	0.60241	2.01342	0.41841	2.35043	2.2779	0	0.4	0	5.46139	0	0
RPUSD1	0	0.243309	0.194932	0	0	1.7199	0	0	0	0.392927	0	0	0	0	0.380228	0	0.176367	0.618557	0	0	0	0	0.401606	0.671141	0	0.641026	0.455581	0	0.2	0	0.753296	0	0
RPUSD2	0	0.729927	0.0974659	0.343643	0	1.7199	0	2.16216	0	0.392927	0	0.810811	0	0	0	0	0.529101	0.206186	0	0.242718	0	0	0	0.671141	0.41841	2.35043	1.82232	0	0	0	3.01318	1.75439	0
RPUSD3	0	0.729927	0.389864	0.687285	0	0.4914	0	0	0	0.589391	0	0	0	0	0	0	0.352734	0.206186	0	0.485437	0	0	0.200803	0.671141	0.41841	1.06838	0.22779	0	0	0	2.25989	0	0
RPUSD4	0	0.973236	0.292398	0.687285	0	1.7199	2.7027	1.08108	0	0	0	0	1.06383	0	0.190114	0.273973	1.0582	0.824742	0	0.728155	0	0	0.200803	0	0	1.49573	0.683371	0	0	0	2.25989	0	0
RRP8	0	0.729927	0.0974659	0.343643	0	0.4914	0	0	0.744417	0.392927	0	0.27027	0	0	0	0.273973	1.41093	1.64948	0	0.242718	1.1236	0	0	3.3557	0.41841	2.5641	1.36674	0	0.2	0	5.27307	0	0
SND1	1.08696	1.70316	0.584795	1.71821	2.77778	3.6855	0	0.540541	0.496278	0.196464	0	0	0.35461	0	0.380228	1.36986	2.82187	2.06186	1.21951	0.242718	0.561798	0	0.200803	0.671141	1.67364	5.34188	3.64465	0	0	0.813008	7.9096	1.75439	0
SNORD48	0	0	0	0	0	0	0	0	0	0	0	0	0	0	0	0	0	0	0	0	0	0	0	0	0	0	0	0	0	0	0	0	0
TARBP1	0	2.91971	1.26706	1.71821	0	1.4742	0	1.08108	0.496278	1.76817	0	1.08108	0.35461	0	0.380228	0.821918	2.6455	2.26804	0	1.69903	0	0	0.401606	3.3557	0.41841	5.76923	3.18907	0	0.2	0.813008	7.72128	1.75439	0
TET1	2.17391	6.32603	1.36452	3.78007	0	6.38821	2.7027	2.16216	1.98511	1.76817	1.51515	0.810811	2.48227	0.714286	0.380228	1.91781	4.40917	4.12371	1.21951	1.45631	0.561798	0	0.803213	5.36913	0.83682	11.1111	5.01139	2.64901	0.4	0.813008	10.7345	1.75439	0
TET2	1.08696	2.18978	1.36452	2.06186	0	4.6683	8.10811	2.16216	0.992556	1.37525	0	1.35135	0.70922	0	0.95057	0.547945	1.94004	3.91753	0	0.242718	0.561798	0	0.200803	2.68456	2.51046	7.90598	3.87244	0	0.2	0.813008	8.6629	1.75439	0
TET3	1.08696	2.6764	1.16959	2.74914	2.77778	6.38821	0	1.62162	1.24069	1.76817	0	0.540541	0.70922	0	0.190114	1.09589	2.29277	2.8866	0	1.69903	1.1236	0	0.803213	2.68456	1.25523	8.97436	4.7836	0	0.4	0.813008	9.60452	1.75439	1.25
TGS1	0	1.94647	1.36452	1.71821	0	1.9656	2.7027	0.540541	0.992556	0.982318	0	0	0.35461	0	0	0.547945	1.41093	1.4433	0	0.485437	0.561798	0	0	0.671141	0.41841	2.5641	0.911162	0	0	0	6.21469	0	0
TRDMT1	0	1.70316	0.194932	0.687285	0	0.737101	0	0.540541	0.496278	0.392927	0	0.810811	0.35461	0	0.190114	0.273973	1.0582	0.618557	0	0.242718	0.561798	0	0.200803	2.01342	0.83682	1.28205	1.82232	0	0	0	3.76648	1.75439	0
TRMT10A	0	0.486618	0.487329	0.687285	0	1.7199	0	0	0.248139	0.589391	0	0	0.35461	0	0.380228	0	0.881834	0.412371	0	0.485437	0.561798	0	0	0.671141	0.41841	2.77778	1.36674	0	0	0.813008	3.9548	1.75439	0
TRMT10B	0	0.973236	0.0974659	0	0	1.4742	0	0	0.496278	0.196464	0	0	0	0	0	0.821918	0.176367	0.412371	0	0	0.561798	0	0	0	0	1.28205	1.13895	0	0	0	3.9548	1.75439	0
TRMT10C	0	1.21655	0.389864	0.687285	0	1.2285	0	1.08108	0.496278	0.589391	0	0	0.70922	0	0.190114	0.547945	0.705467	0.824742	0	0.242718	0.561798	0	0.200803	1.34228	0	1.28205	1.13895	0	0	0	3.57815	1.75439	0
TRMT11	0	0.486618	0.292398	0.687285	0	1.4742	0	0.540541	0.744417	0.196464	0	0	0	0	0.190114	0	0.881834	0.206186	1.21951	0.485437	0.561798	0	0.200803	0.671141	0	1.7094	0.683371	0	0	0	3.20151	1.75439	0
TRMT112	0	0.973236	0.292398	0	0	0.2457	0	0.540541	0.248139	0	0	0	0.35461	0	0	0	0	0.618557	0	0	0	0	0	0	0	0.641026	0.455581	0	0	0	0.753296	0	0
TRMT13	1.08696	0.973236	0.292398	0.687285	0	1.9656	2.7027	1.08108	0.496278	0.982318	0	0.810811	0.35461	0.714286	0.570342	0.821918	0.529101	0.618557	1.21951	0.485437	0.561798	0	0.401606	1.34228	0	1.49573	1.36674	0	0	0	5.46139	1.75439	0
TRMT2A	0	2.18978	0.487329	2.4055	0	0.982801	0	0.540541	0.248139	0.589391	0	0	0.35461	0	0.380228	0.273973	0.705467	0.824742	0	0	0.561798	0	0	0	0	1.49573	2.05011	0	0	0	2.63653	0	0
TRMT2B	0	0.486618	0.682261	1.71821	0	0.4914	0	0	0.496278	1.17878	0	0.27027	0	0	0.95057	0	1.5873	0.618557	0	0.728155	0	0.543478	0	0.671141	0.41841	2.13675	1.59453	0	0	0	5.46139	1.75439	0
TRMT44	0	0.486618	0.194932	0.687285	0	1.2285	0	0.540541	0.248139	0.392927	0	0.27027	1.06383	0	0	0.273973	0.529101	0	0	0.728155	0	0	0.401606	0	0.41841	3.84615	0.683371	0.662252	0	0	4.14313	0	0
TRMT6	0	1.21655	0.389864	0.343643	0	1.4742	0	0	0.496278	0.196464	0	0.27027	0	0	0.190114	0.273973	1.0582	1.03093	0	0	0.561798	0	0.200803	0	0	1.49573	1.13895	0.662252	0	0	3.38983	1.75439	0
TRMT61A	0	0.243309	0.194932	0.343643	0	1.2285	0	0	0	0.196464	0	0	0	0	0	0	0.176367	0.206186	0	0	0.561798	0	0	0	0	0	0.22779	0	0	0	0.94162	0	0
TRMT61B	0	1.45985	0.487329	1.03093	0	0.982801	0	0.540541	0.248139	0.785855	0	0	0	0	0.190114	0.547945	0.529101	0.412371	1.21951	0	0.561798	0	0.200803	0	0	3.20513	0.683371	0	0	0	3.57815	1.75439	0
TRUB1	0	0.973236	0.389864	0.687285	2.77778	0.737101	0	0	0	0.196464	0	0	0.35461	0	0.190114	0	0.529101	0.824742	0	0	0.561798	0	0.200803	0.671141	0	1.49573	1.82232	0	0	0	2.07156	0	0
TRUB2	0	0.243309	0	2.4055	0	1.4742	0	0	0	0.196464	0	0.27027	0	0	0.190114	0	0.529101	0.618557	0	0.970874	0.561798	0	0.401606	1.34228	0	0.641026	0.455581	0	0	0	1.69492	0	0
TUT1	0	1.45985	0.487329	1.03093	0	2.457	0	0.540541	0.992556	0.589391	0	0.27027	1.41844	0.714286	0.190114	0.821918	1.0582	2.06186	0	0.242718	0	0	0	0.671141	0.41841	3.63248	2.05011	0	0.2	0	6.40301	0	0
TUT4	0	0	0	0	0	0	0	0	0	0	0	0	0	0	0	0	0	0	0	0	0	0	0	0	0	0	0	0	0	0	0	0	0
TUT7	0	0	0	0	0	0	0	0	0	0	0	0	0	0	0	0	0	0	0	0	0	0	0	0	0	0	0	0	0	0	0	0	0
VIRMA	0	0	0	0	0	0	0	0	0	0	0	0	0	0	0	0	0	0	0	0	0	0	0	0	0	0	0	0	0	0	0	0	0
WDR33	0	3.40633	0.974659	3.43643	2.77778	4.4226	0	2.16216	0.496278	1.96464	0	0.540541	1.06383	0	0.570342	1.36986	1.41093	3.71134	0	0.728155	1.68539	0.543478	0.60241	6.04027	0	8.54701	5.23918	0	0.8	0.813008	6.40301	0	0
WDR4	0	0.243309	0.292398	0.343643	0	1.2285	0	0.540541	0	0.589391	0	0	0	0	0.190114	0.273973	0.705467	0.618557	1.21951	0.485437	0.561798	0	0.200803	0	0	1.28205	0	0	0.2	0	3.9548	0	0
WTAP	1.08696	1.94647	0.682261	0.687285	0	1.2285	0	0	0	1.37525	0	0.540541	0	0.714286	0.380228	0.547945	1.41093	0.618557	0	0.242718	1.68539	0	0.200803	0.671141	0.41841	1.92308	0.911162	0	0.2	0	3.57815	0	0
YBX1	1.08696	0.243309	0.194932	0.687285	0	0.982801	0	1.62162	0.248139	0.196464	0	0	0	0	0	0	0.529101	0.206186	0	0.728155	0	0	0.200803	0	0	0.641026	0.683371	0	0	0	3.01318	0	0
YTHDC1	0	1.94647	0.584795	1.71821	0	3.4398	0	0	0.744417	1.17878	1.51515	0.810811	1.41844	0.714286	0.760456	0.821918	1.5873	1.23711	0	0.485437	0.561798	0	0.200803	2.68456	0.83682	5.12821	3.18907	0	0.2	0	7.53296	0	0
YTHDC2	1.08696	2.91971	0.487329	3.43643	0	6.14251	0	1.62162	0.496278	1.76817	1.51515	1.62162	0.70922	1.42857	0.190114	1.09589	1.94004	2.47423	1.21951	0.242718	0.561798	0	0.401606	2.01342	0.83682	4.91453	2.2779	0	0	0	8.85122	3.50877	0
YTHDF1	1.08696	0.973236	0.682261	1.03093	0	1.4742	0	0.540541	0.744417	0.785855	0	0.27027	0	0	0.380228	0.547945	1.0582	1.23711	0	0.970874	0.561798	0	0.200803	0.671141	0	3.20513	2.73349	0	0	0	3.38983	1.75439	0
YTHDF2	0	2.43309	0.0974659	1.03093	0	2.457	2.7027	1.08108	0.744417	0.589391	0	0.27027	0.35461	0	0	0	0.881834	0.824742	0	0.242718	0	0	0.401606	2.68456	0	1.7094	2.50569	0	0	0	3.57815	0	0
YTHDF3	2.17391	0.729927	0.682261	0.343643	0	2.457	0	1.08108	0.496278	1.37525	0	0.27027	0.35461	0	0	0.273973	0.705467	1.03093	0	0.728155	0.561798	0	0	2.68456	0	3.20513	1.59453	0.662252	0	0	3.9548	1.75439	0
ZC3H13	2.17391	4.13625	1.16959	3.09278	0	7.37101	2.7027	4.32432	1.24069	1.17878	0	1.08108	1.06383	1.42857	0.380228	0.821918	4.2328	2.47423	0	1.69903	0.561798	0	1.40562	4.69799	0.83682	5.76923	7.97267	0	0.8	0.813008	12.2411	3.50877	1.25
ZCCHC4	1.08696	0.729927	0.389864	0	0	0.737101	0	0.540541	0.744417	0.392927	0	0	0	0	0.190114	0.547945	0.529101	0.412371	0	0.728155	0.561798	0	0.200803	0	0	2.13675	1.36674	0	0	0	4.7081	0	0

## Sheet: Table S5
Table S5. Pan-cancer CNV landscape of RNA modification regulators
RNA modification genes	Cancer	Amplification	None	Deletion
YTHDF2	GBM	14.9047	78.3362	6.7591
YTHDF2	OV	26.943	34.715	38.342
YTHDF2	LUAD	22.1359	53.7864	24.0777
YTHDF2	LUSC	10.978	46.7066	42.3154
YTHDF2	PRAD	1.01626	90.0407	8.94309
YTHDF2	UCEC	7.80669	78.9963	13.197
YTHDF2	BLCA	16.9118	62.9902	20.098
YTHDF2	TGCT	18	64.6667	17.3333
YTHDF2	ESCA	12.5	50.5435	36.9565
YTHDF2	PAAD	2.71739	63.0435	34.2391
YTHDF2	KIRP	0	82.6389	17.3611
YTHDF2	LIHC	5.67568	56.4865	37.8378
YTHDF2	CESC	27.4576	63.0508	9.49153
YTHDF2	SARC	30.3502	55.642	14.0078
YTHDF2	BRCA	7.14949	53.4819	39.3686
YTHDF2	THYM	0.813008	92.6829	6.50407
YTHDF2	MESO	5.74713	70.1149	24.1379
YTHDF2	COAD	1.77778	62.4444	35.7778
YTHDF2	STAD	8.16327	66.2132	25.6236
YTHDF2	SKCM	22.6158	61.0354	16.3488
YTHDF2	CHOL	0	22.2222	77.7778
YTHDF2	KIRC	1.70778	80.4554	17.8368
YTHDF2	THCA	0.400802	98.7976	0.801603
YTHDF2	HNSC	10.1533	72.7969	17.0498
YTHDF2	LAML	2.6178	96.8586	0.52356
YTHDF2	READ	1.81818	53.3333	44.8485
YTHDF2	LGG	2.72904	60.8187	36.4522
YTHDF2	DLBC	0	87.5	12.5
YTHDF2	KICH	1.51515	18.1818	80.303
YTHDF2	UCS	35.7143	46.4286	17.8571
YTHDF2	ACC	4.44444	56.6667	38.8889
YTHDF2	PCPG	1.23457	36.4198	62.3457
YTHDF2	UVM	0	68.75	31.25
YBX1	GBM	14.7314	81.6291	3.63951
YBX1	OV	48.0138	40.0691	11.9171
YBX1	LUAD	27.767	54.1748	18.0583
YBX1	LUSC	16.3673	49.501	34.1317
YBX1	PRAD	0.609756	91.4634	7.92683
YBX1	UCEC	13.0112	81.5985	5.39033
YBX1	BLCA	22.3039	64.951	12.7451
YBX1	TGCT	24	59.3333	16.6667
YBX1	ESCA	18.4783	55.4348	26.087
YBX1	PAAD	7.06522	69.5652	23.3696
YBX1	KIRP	1.38889	84.7222	13.8889
YBX1	LIHC	9.72973	61.6216	28.6486
YBX1	CESC	31.8644	63.3898	4.74576
YBX1	SARC	28.7938	57.9767	13.2296
YBX1	BRCA	15.8774	57.0102	27.1123
YBX1	THYM	0.813008	93.4959	5.69106
YBX1	MESO	9.1954	77.0115	13.7931
YBX1	COAD	5.55556	70	24.4444
YBX1	STAD	11.7914	70.9751	17.2336
YBX1	SKCM	22.0708	62.6703	15.2589
YBX1	CHOL	22.2222	50	27.7778
YBX1	KIRC	3.03605	82.5427	14.4213
YBX1	THCA	0.400802	98.7976	0.801603
YBX1	HNSC	14.5594	73.5632	11.8774
YBX1	LAML	2.6178	97.3822	0
YBX1	READ	5.45455	64.8485	29.697
YBX1	LGG	2.72904	61.4035	35.8674
YBX1	DLBC	0	87.5	12.5
YBX1	KICH	1.51515	18.1818	80.303
YBX1	UCS	41.0714	39.2857	19.6429
YBX1	ACC	2.22222	61.1111	36.6667
YBX1	PCPG	1.23457	34.5679	64.1975
YBX1	UVM	0	71.25	28.75
NSUN4	GBM	14.7314	81.8024	3.4662
NSUN4	OV	44.2142	43.5233	12.2625
NSUN4	LUAD	27.5728	53.3981	19.0291
NSUN4	LUSC	16.1677	49.9002	33.9321
NSUN4	PRAD	0.813008	89.6341	9.55285
NSUN4	UCEC	12.6394	82.342	5.01859
NSUN4	BLCA	21.8137	65.9314	12.2549
NSUN4	TGCT	24.6667	58.6667	16.6667
NSUN4	ESCA	15.7609	57.0652	27.1739
NSUN4	PAAD	5.97826	70.1087	23.913
NSUN4	KIRP	1.04167	85.4167	13.5417
NSUN4	LIHC	10.8108	61.0811	28.1081
NSUN4	CESC	31.5254	64.4068	4.0678
NSUN4	SARC	28.4047	59.144	12.4514
NSUN4	BRCA	13.9276	57.753	28.3194
NSUN4	THYM	0.813008	93.4959	5.69106
NSUN4	MESO	11.4943	74.7126	13.7931
NSUN4	COAD	4.66667	70.4444	24.8889
NSUN4	STAD	10.2041	71.4286	18.3673
NSUN4	SKCM	21.7984	62.6703	15.5313
NSUN4	CHOL	22.2222	50	27.7778
NSUN4	KIRC	3.03605	82.7324	14.2315
NSUN4	THCA	0.601202	98.5972	0.801603
NSUN4	HNSC	14.1762	73.9464	11.8774
NSUN4	LAML	3.14136	96.8586	0
NSUN4	READ	4.84848	64.2424	30.9091
NSUN4	LGG	3.11891	60.6238	36.2573
NSUN4	DLBC	0	89.5833	10.4167
NSUN4	KICH	1.51515	18.1818	80.303
NSUN4	UCS	44.6429	37.5	17.8571
NSUN4	ACC	3.33333	61.1111	35.5556
NSUN4	PCPG	0.617284	32.0988	67.284
NSUN4	UVM	0	71.25	28.75
TRMT13	GBM	14.5581	80.9359	4.50607
TRMT13	OV	29.0155	48.8774	22.1071
TRMT13	LUAD	22.7184	47.9612	29.3204
TRMT13	LUSC	12.5749	45.3094	42.1158
TRMT13	PRAD	1.42276	88.4146	10.1626
TRMT13	UCEC	8.92193	84.5725	6.50558
TRMT13	BLCA	19.1176	64.951	15.9314
TRMT13	TGCT	28	56.6667	15.3333
TRMT13	ESCA	13.587	56.5217	29.8913
TRMT13	PAAD	7.06522	68.4783	24.4565
TRMT13	KIRP	1.73611	86.1111	12.1528
TRMT13	LIHC	13.2432	62.7027	24.0541
TRMT13	CESC	25.7627	64.0678	10.1695
TRMT13	SARC	25.6809	58.7549	15.5642
TRMT13	BRCA	12.8134	54.5032	32.6834
TRMT13	THYM	1.62602	92.6829	5.69106
TRMT13	MESO	4.5977	54.023	41.3793
TRMT13	COAD	3.33333	68	28.6667
TRMT13	STAD	9.97732	69.6145	20.4082
TRMT13	SKCM	20.436	55.5858	23.9782
TRMT13	CHOL	25	58.3333	16.6667
TRMT13	KIRC	3.79507	83.871	12.334
TRMT13	THCA	0.601202	98.5972	0.801603
TRMT13	HNSC	9.96169	71.0728	18.9655
TRMT13	LAML	2.09424	97.9058	0
TRMT13	READ	4.84848	62.4242	32.7273
TRMT13	LGG	3.31384	60.4288	36.2573
TRMT13	DLBC	0	87.5	12.5
TRMT13	KICH	1.51515	18.1818	80.303
TRMT13	UCS	28.5714	50	21.4286
TRMT13	ACC	5.55556	60	34.4444
TRMT13	PCPG	0	25.3086	74.6914
TRMT13	UVM	2.5	72.5	25
HENMT1	GBM	14.7314	81.6291	3.63951
HENMT1	OV	28.3247	52.677	18.9983
HENMT1	LUAD	22.1359	46.7961	31.068
HENMT1	LUSC	12.1756	44.511	43.3134
HENMT1	PRAD	1.82927	90.0407	8.13008
HENMT1	UCEC	9.29368	84.0149	6.69145
HENMT1	BLCA	19.6078	65.1961	15.1961
HENMT1	TGCT	29.3333	56	14.6667
HENMT1	ESCA	15.7609	52.1739	32.0652
HENMT1	PAAD	7.06522	69.0217	23.913
HENMT1	KIRP	2.08333	85.7639	12.1528
HENMT1	LIHC	14.5946	62.1622	23.2432
HENMT1	CESC	25.4237	63.7288	10.8475
HENMT1	SARC	21.4008	61.4786	17.1206
HENMT1	BRCA	15.5989	53.8533	30.5478
HENMT1	THYM	2.43902	91.8699	5.69106
HENMT1	MESO	6.89655	55.1724	37.931
HENMT1	COAD	3.77778	68.6667	27.5556
HENMT1	STAD	10.8844	68.9342	20.1814
HENMT1	SKCM	22.0708	55.0409	22.8883
HENMT1	CHOL	25	58.3333	16.6667
HENMT1	KIRC	3.79507	84.2505	11.9545
HENMT1	THCA	0.601202	98.5972	0.801603
HENMT1	HNSC	8.04598	69.3487	22.6054
HENMT1	LAML	1.04712	98.9529	0
HENMT1	READ	4.24242	62.4242	33.3333
HENMT1	LGG	3.31384	60.6238	36.0624
HENMT1	DLBC	0	87.5	12.5
HENMT1	KICH	3.0303	16.6667	80.303
HENMT1	UCS	33.9286	44.6429	21.4286
HENMT1	ACC	4.44444	62.2222	33.3333
HENMT1	PCPG	0	25.9259	74.0741
HENMT1	UVM	2.5	72.5	25
RBM15	GBM	14.7314	81.1092	4.15945
RBM15	OV	29.361	51.8135	18.8256
RBM15	LUAD	22.9126	46.6019	30.4854
RBM15	LUSC	11.5768	44.1118	44.3114
RBM15	PRAD	1.62602	89.4309	8.94309
RBM15	UCEC	8.73606	84.7584	6.50558
RBM15	BLCA	19.8529	64.951	15.1961
RBM15	TGCT	30	56	14
RBM15	ESCA	18.4783	50	31.5217
RBM15	PAAD	7.06522	69.0217	23.913
RBM15	KIRP	2.08333	85.7639	12.1528
RBM15	LIHC	14.3243	62.4324	23.2432
RBM15	CESC	25.0847	64.0678	10.8475
RBM15	SARC	21.7899	61.4786	16.7315
RBM15	BRCA	15.9703	53.6676	30.3621
RBM15	THYM	3.25203	91.0569	5.69106
RBM15	MESO	6.89655	54.023	39.0805
RBM15	COAD	3.77778	68.6667	27.5556
RBM15	STAD	12.0181	67.3469	20.6349
RBM15	SKCM	22.3433	55.3134	22.3433
RBM15	CHOL	27.7778	58.3333	13.8889
RBM15	KIRC	3.79507	84.0607	12.1442
RBM15	THCA	0.601202	98.5972	0.801603
RBM15	HNSC	7.66284	69.3487	22.9885
RBM15	LAML	1.04712	98.9529	0
RBM15	READ	4.24242	62.4242	33.3333
RBM15	LGG	3.50877	60.4288	36.0624
RBM15	DLBC	0	87.5	12.5
RBM15	KICH	1.51515	18.1818	80.303
RBM15	UCS	33.9286	44.6429	21.4286
RBM15	ACC	4.44444	61.1111	34.4444
RBM15	PCPG	0	25.3086	74.6914
RBM15	UVM	2.5	72.5	25
ADAR	GBM	17.1577	80.9359	1.90641
ADAR	OV	60.1036	38.1693	1.72712
ADAR	LUAD	73.9806	24.466	1.5534
ADAR	LUSC	52.495	43.7126	3.79242
ADAR	PRAD	8.33333	90.8537	0.813008
ADAR	UCEC	44.052	55.7621	0.185874
ADAR	BLCA	46.0784	48.5294	5.39216
ADAR	TGCT	45.3333	54	0.666667
ADAR	ESCA	47.8261	47.8261	4.34783
ADAR	PAAD	33.6957	63.0435	3.26087
ADAR	KIRP	5.55556	87.8472	6.59722
ADAR	LIHC	75.4054	24.0541	0.540541
ADAR	CESC	53.8983	43.7288	2.37288
ADAR	SARC	38.1323	56.0311	5.83658
ADAR	BRCA	72.7948	25.7196	1.48561
ADAR	THYM	19.5122	80.4878	0
ADAR	MESO	29.8851	68.9655	1.14943
ADAR	COAD	20.2222	70.2222	9.55556
ADAR	STAD	36.2812	60.9977	2.72109
ADAR	SKCM	55.3134	41.1444	3.54223
ADAR	CHOL	63.8889	36.1111	0
ADAR	KIRC	12.1442	81.7837	6.07211
ADAR	THCA	5.41082	93.988	0.601202
ADAR	HNSC	25.4789	67.433	7.08812
ADAR	LAML	1.04712	98.9529	0
ADAR	READ	28.4848	63.6364	7.87879
ADAR	LGG	7.01754	91.0331	1.94932
ADAR	DLBC	25	70.8333	4.16667
ADAR	KICH	1.51515	22.7273	75.7576
ADAR	UCS	67.8571	23.2143	8.92857
ADAR	ACC	17.7778	67.7778	14.4444
ADAR	PCPG	17.284	74.6914	8.02469
ADAR	UVM	8.75	91.25	0
ELF3	GBM	17.1577	80.0693	2.77296
ELF3	OV	51.9862	39.7237	8.29016
ELF3	LUAD	71.068	25.6311	3.30097
ELF3	LUSC	50.0998	44.511	5.38922
ELF3	PRAD	6.09756	92.4797	1.42276
ELF3	UCEC	42.9368	54.2751	2.7881
ELF3	BLCA	29.902	52.6961	17.402
ELF3	TGCT	46.6667	51.3333	2
ELF3	ESCA	46.1957	42.3913	11.413
ELF3	PAAD	30.9783	64.6739	4.34783
ELF3	KIRP	6.25	86.8056	6.94444
ELF3	LIHC	72.7027	25.4054	1.89189
ELF3	CESC	50.8475	46.7797	2.37288
ELF3	SARC	19.8444	56.0311	24.1245
ELF3	BRCA	74.6518	23.3983	1.94986
ELF3	THYM	20.3252	79.6748	0
ELF3	MESO	29.8851	70.1149	0
ELF3	COAD	22	67.7778	10.2222
ELF3	STAD	30.1587	64.6259	5.21542
ELF3	SKCM	55.5858	40.0545	4.35967
ELF3	CHOL	61.1111	36.1111	2.77778
ELF3	KIRC	11.3852	82.3529	6.26186
ELF3	THCA	5.61122	93.7876	0.601202
ELF3	HNSC	26.4368	66.4751	7.08812
ELF3	LAML	1.57068	98.4293	0
ELF3	READ	28.4848	60	11.5152
ELF3	LGG	6.04288	90.2534	3.7037
ELF3	DLBC	33.3333	62.5	4.16667
ELF3	KICH	1.51515	21.2121	77.2727
ELF3	UCS	66.0714	25	8.92857
ELF3	ACC	15.5556	68.8889	15.5556
ELF3	PCPG	14.8148	76.5432	8.64198
ELF3	UVM	15	85	0
TARBP1	GBM	15.078	78.8562	6.06586
TARBP1	OV	56.1313	34.3696	9.49914
TARBP1	LUAD	66.6019	27.767	5.63107
TARBP1	LUSC	51.0978	41.517	7.38523
TARBP1	PRAD	6.50407	83.7398	9.7561
TARBP1	UCEC	41.2639	56.5056	2.23048
TARBP1	BLCA	35.049	52.2059	12.7451
TARBP1	TGCT	44.6667	50	5.33333
TARBP1	ESCA	48.913	45.1087	5.97826
TARBP1	PAAD	30.9783	64.1304	4.8913
TARBP1	KIRP	6.59722	86.4583	6.94444
TARBP1	LIHC	71.8919	25.9459	2.16216
TARBP1	CESC	50.5085	45.4237	4.0678
TARBP1	SARC	13.6187	51.751	34.6304
TARBP1	BRCA	73.8162	23.3983	2.78552
TARBP1	THYM	22.7642	77.2358	0
TARBP1	MESO	26.4368	70.1149	3.44828
TARBP1	COAD	20.6667	67.3333	12
TARBP1	STAD	31.746	63.9456	4.30839
TARBP1	SKCM	52.0436	41.9619	5.99455
TARBP1	CHOL	61.1111	36.1111	2.77778
TARBP1	KIRC	11.0057	81.2144	7.77989
TARBP1	THCA	5.81162	93.5872	0.601202
TARBP1	HNSC	27.3946	65.9004	6.70498
TARBP1	LAML	2.09424	97.9058	0
TARBP1	READ	26.6667	61.2121	12.1212
TARBP1	LGG	5.26316	88.499	6.23782
TARBP1	DLBC	12.5	72.9167	14.5833
TARBP1	KICH	1.51515	21.2121	77.2727
TARBP1	UCS	73.2143	23.2143	3.57143
TARBP1	ACC	16.6667	68.8889	14.4444
TARBP1	PCPG	14.8148	73.4568	11.7284
TARBP1	UVM	15	83.75	1.25
CPSF3	GBM	6.93241	86.3085	6.7591
CPSF3	OV	39.7237	41.6235	18.6528
CPSF3	LUAD	29.5146	63.301	7.18447
CPSF3	LUSC	47.505	43.9122	8.58283
CPSF3	PRAD	4.6748	91.0569	4.26829
CPSF3	UCEC	21.3755	73.9777	4.64684
CPSF3	BLCA	36.5196	56.3725	7.10784
CPSF3	TGCT	38	58	4
CPSF3	ESCA	34.2391	53.2609	12.5
CPSF3	PAAD	7.06522	83.1522	9.78261
CPSF3	KIRP	14.9306	82.2917	2.77778
CPSF3	LIHC	17.2973	75.1351	7.56757
CPSF3	CESC	26.4407	68.4746	5.08475
CPSF3	SARC	12.0623	52.9183	35.0195
CPSF3	BRCA	15.1346	66.5738	18.2916
CPSF3	THYM	0.813008	97.561	1.62602
CPSF3	MESO	6.89655	83.908	9.1954
CPSF3	COAD	18.8889	78.8889	2.22222
CPSF3	STAD	19.5011	72.5624	7.93651
CPSF3	SKCM	17.9837	64.5777	17.4387
CPSF3	CHOL	13.8889	80.5556	5.55556
CPSF3	KIRC	14.611	82.9222	2.46679
CPSF3	THCA	0.400802	97.5952	2.00401
CPSF3	HNSC	18.9655	71.8391	9.1954
CPSF3	LAML	1.04712	98.9529	0
CPSF3	READ	23.6364	66.6667	9.69697
CPSF3	LGG	3.7037	90.8382	5.45809
CPSF3	DLBC	12.5	77.0833	10.4167
CPSF3	KICH	3.0303	27.2727	69.697
CPSF3	UCS	42.8571	48.2143	8.92857
CPSF3	ACC	15.5556	64.4444	20
CPSF3	PCPG	3.7037	90.7407	5.55556
CPSF3	UVM	15	85	0
DNMT3A	GBM	6.58579	85.9619	7.45234
DNMT3A	OV	36.9603	47.4957	15.544
DNMT3A	LUAD	29.1262	64.466	6.40777
DNMT3A	LUSC	50.499	46.7066	2.79441
DNMT3A	PRAD	4.26829	91.0569	4.6748
DNMT3A	UCEC	21.3755	75.6506	2.97398
DNMT3A	BLCA	33.8235	58.0882	8.08824
DNMT3A	TGCT	41.3333	56.6667	2
DNMT3A	ESCA	37.5	53.8043	8.69565
DNMT3A	PAAD	7.06522	82.6087	10.3261
DNMT3A	KIRP	15.2778	81.9444	2.77778
DNMT3A	LIHC	16.2162	75.4054	8.37838
DNMT3A	CESC	26.4407	69.1525	4.40678
DNMT3A	SARC	12.0623	51.751	36.1868
DNMT3A	BRCA	14.6704	67.3166	18.013
DNMT3A	THYM	0.813008	97.561	1.62602
DNMT3A	MESO	4.5977	82.7586	12.6437
DNMT3A	COAD	19.3333	79.1111	1.55556
DNMT3A	STAD	18.8209	73.6961	7.48299
DNMT3A	SKCM	17.7112	65.1226	17.1662
DNMT3A	CHOL	13.8889	80.5556	5.55556
DNMT3A	KIRC	14.4213	83.112	2.46679
DNMT3A	THCA	0.400802	97.5952	2.00401
DNMT3A	HNSC	19.5402	73.5632	6.89655
DNMT3A	LAML	1.04712	98.4293	0.52356
DNMT3A	READ	23.0303	69.0909	7.87879
DNMT3A	LGG	2.92398	92.0078	5.06823
DNMT3A	DLBC	12.5	77.0833	10.4167
DNMT3A	KICH	3.0303	27.2727	69.697
DNMT3A	UCS	44.6429	50	5.35714
DNMT3A	ACC	15.5556	63.3333	21.1111
DNMT3A	PCPG	4.32099	90.1235	5.55556
DNMT3A	UVM	15	85	0
TRMT61B	GBM	6.7591	86.1352	7.10572
TRMT61B	OV	43.0052	46.6321	10.3627
TRMT61B	LUAD	29.1262	64.6602	6.21359
TRMT61B	LUSC	51.0978	46.507	2.39521
TRMT61B	PRAD	3.65854	91.6667	4.6748
TRMT61B	UCEC	23.0483	75.4647	1.48699
TRMT61B	BLCA	33.3333	59.0686	7.59804
TRMT61B	TGCT	40.6667	57.3333	2
TRMT61B	ESCA	37.5	53.8043	8.69565
TRMT61B	PAAD	7.6087	82.6087	9.78261
TRMT61B	KIRP	15.625	82.2917	2.08333
TRMT61B	LIHC	14.5946	77.5676	7.83784
TRMT61B	CESC	26.4407	69.1525	4.40678
TRMT61B	SARC	14.786	52.5292	32.6848
TRMT61B	BRCA	15.8774	68.1523	15.9703
TRMT61B	THYM	0.813008	98.374	0.813008
TRMT61B	MESO	5.74713	82.7586	11.4943
TRMT61B	COAD	19.1111	79.5556	1.33333
TRMT61B	STAD	18.5941	74.6032	6.80272
TRMT61B	SKCM	18.2561	66.2125	15.5313
TRMT61B	CHOL	13.8889	80.5556	5.55556
TRMT61B	KIRC	14.4213	83.3017	2.27704
TRMT61B	THCA	0.400802	97.5952	2.00401
TRMT61B	HNSC	19.9234	74.1379	5.9387
TRMT61B	LAML	1.04712	98.9529	0
TRMT61B	READ	23.6364	67.8788	8.48485
TRMT61B	LGG	2.92398	92.7875	4.2885
TRMT61B	DLBC	14.5833	79.1667	6.25
TRMT61B	KICH	3.0303	27.2727	69.697
TRMT61B	UCS	48.2143	48.2143	3.57143
TRMT61B	ACC	16.6667	63.3333	20
TRMT61B	PCPG	3.7037	90.7407	5.55556
TRMT61B	UVM	15	85	0
LRPPRC	GBM	6.06586	87.5217	6.41248
LRPPRC	OV	42.3143	46.9775	10.7081
LRPPRC	LUAD	30.4854	63.8835	5.63107
LRPPRC	LUSC	51.2974	45.7086	2.99401
LRPPRC	PRAD	3.04878	88.2114	8.73984
LRPPRC	UCEC	21.7472	76.0223	2.23048
LRPPRC	BLCA	31.8627	61.0294	7.10784
LRPPRC	TGCT	38.6667	58	3.33333
LRPPRC	ESCA	36.413	55.9783	7.6087
LRPPRC	PAAD	8.15217	83.6957	8.15217
LRPPRC	KIRP	14.9306	82.6389	2.43056
LRPPRC	LIHC	13.7838	77.5676	8.64865
LRPPRC	CESC	25.7627	69.4915	4.74576
LRPPRC	SARC	12.0623	54.0856	33.8521
LRPPRC	BRCA	15.2275	69.0808	15.6917
LRPPRC	THYM	0.813008	98.374	0.813008
LRPPRC	MESO	4.5977	85.0575	10.3448
LRPPRC	COAD	18.4444	78.6667	2.88889
LRPPRC	STAD	19.0476	74.6032	6.34921
LRPPRC	SKCM	17.7112	67.8474	14.4414
LRPPRC	CHOL	13.8889	80.5556	5.55556
LRPPRC	KIRC	14.4213	82.7324	2.8463
LRPPRC	THCA	0.400802	97.5952	2.00401
LRPPRC	HNSC	20.3065	73.9464	5.74713
LRPPRC	LAML	1.04712	98.9529	0
LRPPRC	READ	23.0303	68.4848	8.48485
LRPPRC	LGG	2.92398	92.5926	4.48343
LRPPRC	DLBC	14.5833	79.1667	6.25
LRPPRC	KICH	3.0303	27.2727	69.697
LRPPRC	UCS	44.6429	50	5.35714
LRPPRC	ACC	15.5556	64.4444	20
LRPPRC	PCPG	3.7037	90.1235	6.17284
LRPPRC	UVM	13.75	86.25	0
PUS10	GBM	5.71924	87.695	6.58579
PUS10	OV	41.1054	50.4318	8.46287
PUS10	LUAD	29.1262	65.8252	5.04854
PUS10	LUSC	54.491	44.511	0.998004
PUS10	PRAD	2.43902	90.2439	7.31707
PUS10	UCEC	20.0743	78.2528	1.67286
PUS10	BLCA	34.8039	58.3333	6.86275
PUS10	TGCT	33.3333	62.6667	4
PUS10	ESCA	39.1304	56.5217	4.34783
PUS10	PAAD	8.15217	85.3261	6.52174
PUS10	KIRP	14.5833	82.9861	2.43056
PUS10	LIHC	12.4324	77.8378	9.72973
PUS10	CESC	24.0678	70.8475	5.08475
PUS10	SARC	13.6187	55.642	30.7393
PUS10	BRCA	17.5487	67.688	14.7632
PUS10	THYM	0.813008	98.374	0.813008
PUS10	MESO	4.5977	87.3563	8.04598
PUS10	COAD	18.8889	79.7778	1.33333
PUS10	STAD	20.8617	75.0567	4.08163
PUS10	SKCM	18.5286	68.1199	13.3515
PUS10	CHOL	13.8889	77.7778	8.33333
PUS10	KIRC	14.4213	83.112	2.46679
PUS10	THCA	0.400802	97.5952	2.00401
PUS10	HNSC	21.6475	73.1801	5.17241
PUS10	LAML	1.04712	98.9529	0
PUS10	READ	23.6364	68.4848	7.87879
PUS10	LGG	2.72904	92.9825	4.2885
PUS10	DLBC	31.25	66.6667	2.08333
PUS10	KICH	3.0303	27.2727	69.697
PUS10	UCS	44.6429	48.2143	7.14286
PUS10	ACC	15.5556	64.4444	20
PUS10	PCPG	4.32099	89.5062	6.17284
PUS10	UVM	12.5	85	2.5
TET3	GBM	6.23917	87.0017	6.7591
TET3	OV	35.4059	54.4041	10.19
TET3	LUAD	28.932	65.8252	5.24272
TET3	LUSC	48.3034	49.501	2.19561
TET3	PRAD	3.04878	89.4309	7.52033
TET3	UCEC	19.8885	78.0669	2.04461
TET3	BLCA	33.0882	58.8235	8.08824
TET3	TGCT	32.6667	61.3333	6
TET3	ESCA	39.6739	55.9783	4.34783
TET3	PAAD	7.6087	86.413	5.97826
TET3	KIRP	14.9306	82.6389	2.43056
TET3	LIHC	11.8919	78.1081	10
TET3	CESC	23.0508	71.1864	5.76271
TET3	SARC	12.4514	54.8638	32.6848
TET3	BRCA	16.2488	68.7094	15.0418
TET3	THYM	0.813008	98.374	0.813008
TET3	MESO	5.74713	86.2069	8.04598
TET3	COAD	18	80.4444	1.55556
TET3	STAD	20.4082	75.5102	4.08163
TET3	SKCM	17.7112	68.6649	13.624
TET3	CHOL	11.1111	83.3333	5.55556
TET3	KIRC	14.4213	83.112	2.46679
TET3	THCA	0.400802	97.7956	1.80361
TET3	HNSC	21.2644	73.9464	4.78927
TET3	LAML	1.04712	98.9529	0
TET3	READ	23.0303	69.697	7.27273
TET3	LGG	2.53411	93.1774	4.2885
TET3	DLBC	12.5	81.25	6.25
TET3	KICH	3.0303	27.2727	69.697
TET3	UCS	44.6429	50	5.35714
TET3	ACC	15.5556	64.4444	20
TET3	PCPG	3.08642	90.1235	6.79012
TET3	UVM	12.5	87.5	0
WDR33	GBM	5.54593	88.0416	6.41248
WDR33	OV	26.943	52.1589	20.8981
WDR33	LUAD	28.932	65.2427	5.82524
WDR33	LUSC	32.5349	58.6826	8.78244
WDR33	PRAD	0.609756	83.1301	16.2602
WDR33	UCEC	15.9851	80.855	3.15985
WDR33	BLCA	14.4608	63.2353	22.3039
WDR33	TGCT	27.3333	68.6667	4
WDR33	ESCA	26.087	62.5	11.413
WDR33	PAAD	10.8696	84.2391	4.8913
WDR33	KIRP	16.3194	82.6389	1.04167
WDR33	LIHC	11.3514	76.2162	12.4324
WDR33	CESC	11.5254	75.5932	12.8814
WDR33	SARC	17.1206	60.7004	22.179
WDR33	BRCA	7.79944	69.4522	22.7484
WDR33	THYM	0	97.561	2.43902
WDR33	MESO	8.04598	88.5057	3.44828
WDR33	COAD	17.7778	79.1111	3.11111
WDR33	STAD	14.966	74.3764	10.6576
WDR33	SKCM	18.2561	68.6649	13.079
WDR33	CHOL	13.8889	83.3333	2.77778
WDR33	KIRC	14.2315	83.4915	2.27704
WDR33	THCA	0.200401	97.7956	2.00401
WDR33	HNSC	15.7088	76.0536	8.23755
WDR33	LAML	0.52356	99.4764	0
WDR33	READ	25.4545	69.697	4.84848
WDR33	LGG	2.53411	93.9571	3.50877
WDR33	DLBC	8.33333	79.1667	12.5
WDR33	KICH	3.0303	27.2727	69.697
WDR33	UCS	42.8571	53.5714	3.57143
WDR33	ACC	16.6667	63.3333	20
WDR33	PCPG	1.23457	91.358	7.40741
WDR33	UVM	10	90	0
METTL5	GBM	5.89255	87.8683	6.23917
METTL5	OV	39.8964	48.1865	11.9171
METTL5	LUAD	29.7087	64.2718	6.01942
METTL5	LUSC	30.3393	59.6806	9.98004
METTL5	PRAD	1.42276	85.9756	12.6016
METTL5	UCEC	16.171	79.9257	3.90335
METTL5	BLCA	13.7255	60.049	26.2255
METTL5	TGCT	30.6667	65.3333	4
METTL5	ESCA	29.3478	57.6087	13.0435
METTL5	PAAD	12.5	84.2391	3.26087
METTL5	KIRP	17.7083	80.5556	1.73611
METTL5	LIHC	13.5135	74.3243	12.1622
METTL5	CESC	13.2203	72.5424	14.2373
METTL5	SARC	11.6732	60.3113	28.0156
METTL5	BRCA	9.3779	69.0808	21.5413
METTL5	THYM	0	97.561	2.43902
METTL5	MESO	6.89655	86.2069	6.89655
METTL5	COAD	17.7778	79.1111	3.11111
METTL5	STAD	16.5533	71.8821	11.5646
METTL5	SKCM	19.6185	65.3951	14.9864
METTL5	CHOL	16.6667	77.7778	5.55556
METTL5	KIRC	15.7495	81.7837	2.46679
METTL5	THCA	0.200401	97.7956	2.00401
METTL5	HNSC	18.5824	71.4559	9.96169
METTL5	LAML	0.52356	98.9529	0.52356
METTL5	READ	26.0606	67.8788	6.06061
METTL5	LGG	2.33918	92.9825	4.67836
METTL5	DLBC	8.33333	79.1667	12.5
METTL5	KICH	3.0303	27.2727	69.697
METTL5	UCS	37.5	53.5714	8.92857
METTL5	ACC	15.5556	66.6667	17.7778
METTL5	PCPG	1.23457	90.7407	8.02469
METTL5	UVM	10	90	0
METTL8	GBM	6.23917	87.3484	6.41248
METTL8	OV	41.1054	47.4957	11.399
METTL8	LUAD	29.9029	64.466	5.63107
METTL8	LUSC	31.5369	59.0818	9.38124
METTL8	PRAD	1.82927	86.7886	11.3821
METTL8	UCEC	17.4721	78.8104	3.71747
METTL8	BLCA	13.4804	60.2941	26.2255
METTL8	TGCT	30.6667	65.3333	4
METTL8	ESCA	31.5217	57.0652	11.413
METTL8	PAAD	12.5	84.7826	2.71739
METTL8	KIRP	17.7083	80.5556	1.73611
METTL8	LIHC	14.3243	73.7838	11.8919
METTL8	CESC	13.5593	72.5424	13.8983
METTL8	SARC	12.0623	59.144	28.7938
METTL8	BRCA	9.65645	68.9879	21.3556
METTL8	THYM	0	97.561	2.43902
METTL8	MESO	6.89655	86.2069	6.89655
METTL8	COAD	18.2222	78.6667	3.11111
METTL8	STAD	16.78	72.5624	10.6576
METTL8	SKCM	19.6185	65.3951	14.9864
METTL8	CHOL	16.6667	77.7778	5.55556
METTL8	KIRC	15.7495	81.7837	2.46679
METTL8	THCA	0.200401	97.7956	2.00401
METTL8	HNSC	18.5824	71.2644	10.1533
METTL8	LAML	0.52356	99.4764	0
METTL8	READ	26.0606	67.8788	6.06061
METTL8	LGG	2.53411	92.7875	4.67836
METTL8	DLBC	8.33333	79.1667	12.5
METTL8	KICH	3.0303	27.2727	69.697
METTL8	UCS	35.7143	57.1429	7.14286
METTL8	ACC	15.5556	66.6667	17.7778
METTL8	PCPG	1.23457	90.7407	8.02469
METTL8	UVM	10	90	0
DIS3L2	GBM	5.19931	85.9619	8.83882
DIS3L2	OV	27.1157	46.6321	26.2522
DIS3L2	LUAD	25.8252	63.301	10.8738
DIS3L2	LUSC	15.3693	53.6926	30.9381
DIS3L2	PRAD	2.03252	90.8537	7.11382
DIS3L2	UCEC	14.3123	77.1375	8.55019
DIS3L2	BLCA	4.41176	45.098	50.4902
DIS3L2	TGCT	23.3333	69.3333	7.33333
DIS3L2	ESCA	19.5652	55.9783	24.4565
DIS3L2	PAAD	13.0435	82.0652	4.8913
DIS3L2	KIRP	15.625	80.2083	4.16667
DIS3L2	LIHC	11.8919	72.7027	15.4054
DIS3L2	CESC	3.05085	53.5593	43.3898
DIS3L2	SARC	9.33852	52.1401	38.5214
DIS3L2	BRCA	5.66388	65.6453	28.6908
DIS3L2	THYM	0	95.122	4.87805
DIS3L2	MESO	4.5977	80.4598	14.9425
DIS3L2	COAD	18.8889	76.4444	4.66667
DIS3L2	STAD	14.059	71.8821	14.059
DIS3L2	SKCM	17.4387	61.3079	21.2534
DIS3L2	CHOL	19.4444	72.2222	8.33333
DIS3L2	KIRC	13.6622	77.6091	8.72865
DIS3L2	THCA	0.200401	97.1944	2.60521
DIS3L2	HNSC	7.47126	62.2605	30.2682
DIS3L2	LAML	0.52356	98.9529	0.52356
DIS3L2	READ	26.6667	68.4848	4.84848
DIS3L2	LGG	2.14425	85.77	12.0858
DIS3L2	DLBC	10.4167	85.4167	4.16667
DIS3L2	KICH	1.51515	24.2424	74.2424
DIS3L2	UCS	41.0714	46.4286	12.5
DIS3L2	ACC	15.5556	65.5556	18.8889
DIS3L2	PCPG	1.23457	90.1235	8.64198
DIS3L2	UVM	8.75	87.5	3.75
RPUSD3	GBM	9.87868	83.0156	7.10572
RPUSD3	OV	23.6615	42.487	33.8515
RPUSD3	LUAD	7.96117	48.1553	43.8835
RPUSD3	LUSC	5.98802	16.9661	77.0459
RPUSD3	PRAD	6.91057	85.7724	7.31707
RPUSD3	UCEC	11.1524	77.5093	11.3383
RPUSD3	BLCA	43.3824	42.8922	13.7255
RPUSD3	TGCT	18.6667	55.3333	26
RPUSD3	ESCA	10.8696	32.6087	56.5217
RPUSD3	PAAD	4.34783	72.2826	23.3696
RPUSD3	KIRP	25	67.0139	7.98611
RPUSD3	LIHC	14.0541	73.2432	12.7027
RPUSD3	CESC	11.8644	50.8475	37.2881
RPUSD3	SARC	27.2374	58.3658	14.3969
RPUSD3	BRCA	19.0344	65.9239	15.0418
RPUSD3	THYM	0	89.4309	10.5691
RPUSD3	MESO	18.3908	68.9655	12.6437
RPUSD3	COAD	8.44444	76.6667	14.8889
RPUSD3	STAD	12.0181	59.6372	28.3447
RPUSD3	SKCM	17.4387	63.4877	19.0736
RPUSD3	CHOL	2.77778	19.4444	77.7778
RPUSD3	KIRC	1.32827	11.0057	87.666
RPUSD3	THCA	0.601202	98.5972	0.801603
RPUSD3	HNSC	4.40613	27.9693	67.6245
RPUSD3	LAML	0.52356	97.3822	2.09424
RPUSD3	READ	15.1515	72.7273	12.1212
RPUSD3	LGG	5.06823	89.0838	5.84795
RPUSD3	DLBC	22.9167	68.75	8.33333
RPUSD3	KICH	12.1212	72.7273	15.1515
RPUSD3	UCS	32.1429	28.5714	39.2857
RPUSD3	ACC	13.3333	62.2222	24.4444
RPUSD3	PCPG	1.85185	60.4938	37.6543
RPUSD3	UVM	1.25	45	53.75
LSM3	GBM	9.70537	82.149	8.14558
LSM3	OV	20.2073	45.2504	34.5423
LSM3	LUAD	7.18447	47.5728	45.2427
LSM3	LUSC	3.99202	15.7685	80.2395
LSM3	PRAD	7.31707	89.8374	2.84553
LSM3	UCEC	12.0818	76.9517	10.9665
LSM3	BLCA	42.1569	44.6078	13.2353
LSM3	TGCT	17.3333	57.3333	25.3333
LSM3	ESCA	10.3261	32.0652	57.6087
LSM3	PAAD	4.8913	71.1957	23.913
LSM3	KIRP	25	67.0139	7.98611
LSM3	LIHC	12.1622	74.8649	12.973
LSM3	CESC	12.2034	50.8475	36.9492
LSM3	SARC	26.4591	59.5331	14.0078
LSM3	BRCA	17.6416	65.2739	17.0845
LSM3	THYM	0	88.6179	11.3821
LSM3	MESO	19.5402	70.1149	10.3448
LSM3	COAD	8.66667	76.8889	14.4444
LSM3	STAD	10.4308	61.2245	28.3447
LSM3	SKCM	17.7112	62.6703	19.6185
LSM3	CHOL	2.77778	19.4444	77.7778
LSM3	KIRC	1.32827	11.0057	87.666
LSM3	THCA	0.601202	98.5972	0.801603
LSM3	HNSC	4.02299	27.7778	68.1992
LSM3	LAML	0.52356	97.3822	2.09424
LSM3	READ	15.1515	72.7273	12.1212
LSM3	LGG	4.2885	89.8635	5.84795
LSM3	DLBC	22.9167	68.75	8.33333
LSM3	KICH	12.1212	72.7273	15.1515
LSM3	UCS	30.3571	28.5714	41.0714
LSM3	ACC	13.3333	63.3333	23.3333
LSM3	PCPG	1.85185	59.8765	38.2716
LSM3	UVM	1.25	45	53.75
METTL6	GBM	10.052	82.149	7.79896
METTL6	OV	21.2435	44.2142	34.5423
METTL6	LUAD	6.99029	47.9612	45.0485
METTL6	LUSC	3.99202	15.1697	80.8383
METTL6	PRAD	7.31707	89.4309	3.25203
METTL6	UCEC	10.4089	78.4387	11.1524
METTL6	BLCA	41.1765	44.8529	13.9706
METTL6	TGCT	17.3333	57.3333	25.3333
METTL6	ESCA	10.8696	32.0652	57.0652
METTL6	PAAD	4.8913	71.7391	23.3696
METTL6	KIRP	25	67.0139	7.98611
METTL6	LIHC	12.1622	74.8649	12.973
METTL6	CESC	11.8644	50.8475	37.2881
METTL6	SARC	26.07	59.9222	14.0078
METTL6	BRCA	17.6416	65.4596	16.8988
METTL6	THYM	0	88.6179	11.3821
METTL6	MESO	18.3908	71.2644	10.3448
METTL6	COAD	8.66667	77.1111	14.2222
METTL6	STAD	10.4308	61.9048	27.6644
METTL6	SKCM	17.7112	63.2153	19.0736
METTL6	CHOL	2.77778	19.4444	77.7778
METTL6	KIRC	1.32827	11.1954	87.4763
METTL6	THCA	0.601202	98.5972	0.801603
METTL6	HNSC	3.83142	27.9693	68.1992
METTL6	LAML	0.52356	97.3822	2.09424
METTL6	READ	15.1515	72.7273	12.1212
METTL6	LGG	4.2885	89.8635	5.84795
METTL6	DLBC	22.9167	68.75	8.33333
METTL6	KICH	12.1212	72.7273	15.1515
METTL6	UCS	25	30.3571	44.6429
METTL6	ACC	13.3333	63.3333	23.3333
METTL6	PCPG	1.85185	59.8765	38.2716
METTL6	UVM	1.25	45	53.75
RBM15B	GBM	9.35875	80.9359	9.70537
RBM15B	OV	17.4439	49.3955	33.1606
RBM15B	LUAD	6.21359	47.1845	46.6019
RBM15B	LUSC	0.598802	12.3752	87.0259
RBM15B	PRAD	7.52033	89.2276	3.25203
RBM15B	UCEC	9.29368	76.9517	13.7546
RBM15B	BLCA	23.7745	46.5686	29.6569
RBM15B	TGCT	19.3333	60	20.6667
RBM15B	ESCA	5.97826	26.087	67.9348
RBM15B	PAAD	2.71739	70.1087	27.1739
RBM15B	KIRP	25	65.9722	9.02778
RBM15B	LIHC	10	72.4324	17.5676
RBM15B	CESC	9.49153	49.1525	41.3559
RBM15B	SARC	17.1206	57.5875	25.2918
RBM15B	BRCA	8.17084	59.5172	32.312
RBM15B	THYM	0	89.4309	10.5691
RBM15B	MESO	9.1954	39.0805	51.7241
RBM15B	COAD	8.22222	75.7778	16
RBM15B	STAD	5.66893	60.3175	34.0136
RBM15B	SKCM	17.4387	62.9428	19.6185
RBM15B	CHOL	2.77778	16.6667	80.5556
RBM15B	KIRC	1.13852	10.6262	88.2353
RBM15B	THCA	0.601202	98.7976	0.601202
RBM15B	HNSC	1.72414	26.2452	72.0307
RBM15B	LAML	0.52356	96.3351	3.14136
RBM15B	READ	15.1515	69.0909	15.7576
RBM15B	LGG	1.75439	88.694	9.55166
RBM15B	DLBC	20.8333	66.6667	12.5
RBM15B	KICH	9.09091	74.2424	16.6667
RBM15B	UCS	12.5	25	62.5
RBM15B	ACC	12.2222	63.3333	24.4444
RBM15B	PCPG	1.23457	59.8765	38.8889
RBM15B	UVM	0	45	55
NSUN3	GBM	11.2652	80.7626	7.97227
NSUN3	OV	45.9413	48.0138	6.04491
NSUN3	LUAD	19.0291	54.5631	26.4078
NSUN3	LUSC	63.6727	23.1537	13.1737
NSUN3	PRAD	9.34959	87.8049	2.84553
NSUN3	UCEC	16.5428	79.368	4.08922
NSUN3	BLCA	44.6078	48.7745	6.61765
NSUN3	TGCT	22.6667	61.3333	16
NSUN3	ESCA	49.4565	36.9565	13.587
NSUN3	PAAD	9.23913	79.3478	11.413
NSUN3	KIRP	32.2917	63.5417	4.16667
NSUN3	LIHC	10.5405	78.6486	10.8108
NSUN3	CESC	48.4746	45.7627	5.76271
NSUN3	SARC	19.4553	65.7588	14.786
NSUN3	BRCA	20.7057	69.8236	9.47075
NSUN3	THYM	1.62602	91.8699	6.50407
NSUN3	MESO	21.8391	71.2644	6.89655
NSUN3	COAD	12.4444	78.2222	9.33333
NSUN3	STAD	20.6349	65.5329	13.8322
NSUN3	SKCM	21.2534	66.485	12.2616
NSUN3	CHOL	13.8889	52.7778	33.3333
NSUN3	KIRC	10.8159	58.2543	30.9298
NSUN3	THCA	0.400802	98.7976	0.801603
NSUN3	HNSC	45.977	43.6782	10.3448
NSUN3	LAML	0.52356	97.3822	2.09424
NSUN3	READ	18.7879	75.1515	6.06061
NSUN3	LGG	1.75439	91.6179	6.62768
NSUN3	DLBC	29.1667	64.5833	6.25
NSUN3	KICH	9.09091	77.2727	13.6364
NSUN3	UCS	35.7143	39.2857	25
NSUN3	ACC	17.7778	56.6667	25.5556
NSUN3	PCPG	0	46.9136	53.0864
NSUN3	UVM	0	45	55
TRMT10C	GBM	10.7452	81.1092	8.14558
TRMT10C	OV	48.1865	44.2142	7.59931
TRMT10C	LUAD	19.2233	54.7573	26.0194
TRMT10C	LUSC	64.6707	25.3493	9.98004
TRMT10C	PRAD	8.73984	88.4146	2.84553
TRMT10C	UCEC	16.3569	79.9257	3.71747
TRMT10C	BLCA	42.8922	50	7.10784
TRMT10C	TGCT	23.3333	61.3333	15.3333
TRMT10C	ESCA	45.6522	40.7609	13.587
TRMT10C	PAAD	9.23913	78.8043	11.9565
TRMT10C	KIRP	31.9444	64.2361	3.81944
TRMT10C	LIHC	11.3514	77.2973	11.3514
TRMT10C	CESC	50.8475	44.4068	4.74576
TRMT10C	SARC	17.1206	65.3696	17.5097
TRMT10C	BRCA	21.4485	69.1736	9.3779
TRMT10C	THYM	3.25203	91.0569	5.69106
TRMT10C	MESO	21.8391	70.1149	8.04598
TRMT10C	COAD	12.8889	78	9.11111
TRMT10C	STAD	22.449	65.3061	12.2449
TRMT10C	SKCM	19.891	65.9401	14.1689
TRMT10C	CHOL	16.6667	55.5556	27.7778
TRMT10C	KIRC	11.3852	59.5825	29.0323
TRMT10C	THCA	0.400802	98.7976	0.801603
TRMT10C	HNSC	46.5517	44.4444	9.00383
TRMT10C	LAML	0.52356	97.3822	2.09424
TRMT10C	READ	18.7879	73.9394	7.27273
TRMT10C	LGG	1.75439	90.8382	7.40741
TRMT10C	DLBC	29.1667	64.5833	6.25
TRMT10C	KICH	9.09091	77.2727	13.6364
TRMT10C	UCS	37.5	35.7143	26.7857
TRMT10C	ACC	20	57.7778	22.2222
TRMT10C	PCPG	0	43.8272	56.1728
TRMT10C	UVM	0	45	55
NUDT16	GBM	11.6118	79.3761	9.01213
NUDT16	OV	59.9309	33.8515	6.21762
NUDT16	LUAD	23.1068	53.2039	23.6893
NUDT16	LUSC	72.6547	21.5569	5.78842
NUDT16	PRAD	14.2276	83.1301	2.64228
NUDT16	UCEC	20.632	75.6506	3.71747
NUDT16	BLCA	47.549	46.5686	5.88235
NUDT16	TGCT	24	60	16
NUDT16	ESCA	52.7174	36.413	10.8696
NUDT16	PAAD	11.9565	77.7174	10.3261
NUDT16	KIRP	32.9861	63.8889	3.125
NUDT16	LIHC	12.1622	76.4865	11.3514
NUDT16	CESC	64.4068	33.2203	2.37288
NUDT16	SARC	14.786	65.7588	19.4553
NUDT16	BRCA	22.7484	67.2238	10.0279
NUDT16	THYM	4.06504	89.4309	6.50407
NUDT16	MESO	20.6897	72.4138	6.89655
NUDT16	COAD	14.6667	78	7.33333
NUDT16	STAD	26.0771	62.3583	11.5646
NUDT16	SKCM	18.8011	64.8501	16.3488
NUDT16	CHOL	19.4444	61.1111	19.4444
NUDT16	KIRC	12.9032	67.9317	19.1651
NUDT16	THCA	0.400802	98.7976	0.801603
NUDT16	HNSC	57.2797	38.3142	4.40613
NUDT16	LAML	0.52356	97.9058	1.57068
NUDT16	READ	21.2121	72.7273	6.06061
NUDT16	LGG	1.75439	91.0331	7.21248
NUDT16	DLBC	27.0833	64.5833	8.33333
NUDT16	KICH	10.6061	77.2727	12.1212
NUDT16	UCS	44.6429	37.5	17.8571
NUDT16	ACC	20	56.6667	23.3333
NUDT16	PCPG	0	42.5926	57.4074
NUDT16	UVM	0	45	55
FXR1	GBM	17.6776	77.643	4.67938
FXR1	OV	78.2383	17.962	3.79965
FXR1	LUAD	27.9612	47.1845	24.8544
FXR1	LUSC	90.2196	8.98204	0.798403
FXR1	PRAD	14.0244	82.9268	3.04878
FXR1	UCEC	28.4387	69.8885	1.67286
FXR1	BLCA	53.6765	44.3627	1.96078
FXR1	TGCT	32	55.3333	12.6667
FXR1	ESCA	65.7609	26.6304	7.6087
FXR1	PAAD	14.6739	75	10.3261
FXR1	KIRP	34.7222	63.5417	1.73611
FXR1	LIHC	16.4865	71.6216	11.8919
FXR1	CESC	75.2542	23.3898	1.35593
FXR1	SARC	17.8988	63.4241	18.677
FXR1	BRCA	30.0836	63.8812	6.03528
FXR1	THYM	4.06504	91.0569	4.87805
FXR1	MESO	19.5402	68.9655	11.4943
FXR1	COAD	16.8889	75.5556	7.55556
FXR1	STAD	35.1474	56.2358	8.61678
FXR1	SKCM	20.7084	63.7602	15.5313
FXR1	CHOL	27.7778	63.8889	8.33333
FXR1	KIRC	16.3188	71.9165	11.7647
FXR1	THCA	0.400802	98.7976	0.801603
FXR1	HNSC	72.0307	26.6284	1.341
FXR1	LAML	0.52356	97.9058	1.57068
FXR1	READ	23.0303	70.303	6.66667
FXR1	LGG	3.7037	91.423	4.87329
FXR1	DLBC	31.25	62.5	6.25
FXR1	KICH	9.09091	77.2727	13.6364
FXR1	UCS	62.5	26.7857	10.7143
FXR1	ACC	22.2222	56.6667	21.1111
FXR1	PCPG	0	41.9753	58.0247
FXR1	UVM	0	45	55
IGF2BP2	GBM	16.9844	76.2565	6.7591
IGF2BP2	OV	75.9931	18.9983	5.00864
IGF2BP2	LUAD	27.5728	46.7961	25.6311
IGF2BP2	LUSC	89.022	9.78044	1.1976
IGF2BP2	PRAD	13.0081	82.7236	4.26829
IGF2BP2	UCEC	28.0669	69.8885	2.04461
IGF2BP2	BLCA	53.1863	44.3627	2.45098
IGF2BP2	TGCT	32	55.3333	12.6667
IGF2BP2	ESCA	64.6739	27.1739	8.15217
IGF2BP2	PAAD	14.6739	75.5435	9.78261
IGF2BP2	KIRP	34.0278	63.5417	2.43056
IGF2BP2	LIHC	16.2162	72.1622	11.6216
IGF2BP2	CESC	75.2542	23.3898	1.35593
IGF2BP2	SARC	20.6226	61.4786	17.8988
IGF2BP2	BRCA	29.2479	64.1597	6.59239
IGF2BP2	THYM	4.06504	91.0569	4.87805
IGF2BP2	MESO	19.5402	70.1149	10.3448
IGF2BP2	COAD	17.3333	75.5556	7.11111
IGF2BP2	STAD	34.4671	56.2358	9.29705
IGF2BP2	SKCM	20.1635	64.3052	15.5313
IGF2BP2	CHOL	27.7778	61.1111	11.1111
IGF2BP2	KIRC	15.9393	72.296	11.7647
IGF2BP2	THCA	0.400802	98.7976	0.801603
IGF2BP2	HNSC	71.8391	26.8199	1.341
IGF2BP2	LAML	0.52356	97.9058	1.57068
IGF2BP2	READ	21.8182	71.5152	6.66667
IGF2BP2	LGG	2.92398	91.6179	5.45809
IGF2BP2	DLBC	31.25	62.5	6.25
IGF2BP2	KICH	9.09091	77.2727	13.6364
IGF2BP2	UCS	60.7143	25	14.2857
IGF2BP2	ACC	22.2222	56.6667	21.1111
IGF2BP2	PCPG	0	41.9753	58.0247
IGF2BP2	UVM	0	45	55
TRMT44	GBM	5.71924	82.8423	11.4385
TRMT44	OV	21.5889	35.4059	43.0052
TRMT44	LUAD	16.5049	58.2524	25.2427
TRMT44	LUSC	7.78443	31.1377	61.0778
TRMT44	PRAD	2.64228	91.2602	6.09756
TRMT44	UCEC	5.94796	76.7658	17.2862
TRMT44	BLCA	13.7255	53.9216	32.3529
TRMT44	TGCT	2.66667	35.3333	62
TRMT44	ESCA	11.9565	33.1522	54.8913
TRMT44	PAAD	7.06522	77.1739	15.7609
TRMT44	KIRP	3.47222	88.8889	7.63889
TRMT44	LIHC	12.1622	64.8649	22.973
TRMT44	CESC	3.38983	52.8814	43.7288
TRMT44	SARC	26.8482	56.4202	16.7315
TRMT44	BRCA	8.4494	58.5887	32.9619
TRMT44	THYM	2.43902	93.4959	4.06504
TRMT44	MESO	2.29885	59.7701	37.931
TRMT44	COAD	3.33333	65.7778	30.8889
TRMT44	STAD	8.61678	55.102	36.2812
TRMT44	SKCM	16.0763	62.3978	21.5259
TRMT44	CHOL	13.8889	66.6667	19.4444
TRMT44	KIRC	2.65655	84.0607	13.2827
TRMT44	THCA	1.2024	98.3968	0.400802
TRMT44	HNSC	9.57854	50.5747	39.8467
TRMT44	LAML	1.57068	96.8586	1.57068
TRMT44	READ	6.66667	55.1515	38.1818
TRMT44	LGG	2.72904	84.6004	12.6706
TRMT44	DLBC	0	91.6667	8.33333
TRMT44	KICH	33.3333	65.1515	1.51515
TRMT44	UCS	26.7857	32.1429	41.0714
TRMT44	ACC	41.1111	50	8.88889
TRMT44	PCPG	2.46914	90.7407	6.79012
TRMT44	UVM	12.5	86.25	1.25
ZCCHC4	GBM	5.71924	83.7088	10.5719
ZCCHC4	OV	16.4076	36.2694	47.323
ZCCHC4	LUAD	17.6699	60.3883	21.9417
ZCCHC4	LUSC	6.58683	30.5389	62.8743
ZCCHC4	PRAD	2.23577	89.2276	8.53659
ZCCHC4	UCEC	3.90335	77.3234	18.7732
ZCCHC4	BLCA	12.2549	52.451	35.2941
ZCCHC4	TGCT	2.66667	36.6667	60.6667
ZCCHC4	ESCA	11.413	32.0652	56.5217
ZCCHC4	PAAD	6.52174	79.3478	14.1304
ZCCHC4	KIRP	3.125	88.1944	8.68056
ZCCHC4	LIHC	10	66.2162	23.7838
ZCCHC4	CESC	3.38983	52.2034	44.4068
ZCCHC4	SARC	28.7938	56.8093	14.3969
ZCCHC4	BRCA	7.89229	58.6815	33.4262
ZCCHC4	THYM	1.62602	94.3089	4.06504
ZCCHC4	MESO	2.29885	58.6207	39.0805
ZCCHC4	COAD	2.66667	66	31.3333
ZCCHC4	STAD	5.66893	56.9161	37.415
ZCCHC4	SKCM	16.8937	63.4877	19.6185
ZCCHC4	CHOL	13.8889	66.6667	19.4444
ZCCHC4	KIRC	2.8463	84.0607	13.093
ZCCHC4	THCA	1.002	98.5972	0.400802
ZCCHC4	HNSC	9.1954	52.1073	38.6973
ZCCHC4	LAML	1.57068	96.8586	1.57068
ZCCHC4	READ	7.27273	57.5758	35.1515
ZCCHC4	LGG	2.33918	84.4055	13.2554
ZCCHC4	DLBC	0	93.75	6.25
ZCCHC4	KICH	34.8485	63.6364	1.51515
ZCCHC4	UCS	23.2143	35.7143	41.0714
ZCCHC4	ACC	41.1111	51.1111	7.77778
ZCCHC4	PCPG	2.46914	90.7407	6.79012
ZCCHC4	UVM	12.5	86.25	1.25
NSUN7	GBM	6.06586	83.1889	10.7452
NSUN7	OV	14.1623	39.0328	46.8048
NSUN7	LUAD	20.3883	58.0583	21.5534
NSUN7	LUSC	8.38323	31.3373	60.2794
NSUN7	PRAD	1.82927	90.2439	7.92683
NSUN7	UCEC	4.27509	78.8104	16.9145
NSUN7	BLCA	12.0098	52.9412	35.049
NSUN7	TGCT	2	36.6667	61.3333
NSUN7	ESCA	13.0435	33.1522	53.8043
NSUN7	PAAD	7.6087	79.3478	13.0435
NSUN7	KIRP	3.125	88.5417	8.33333
NSUN7	LIHC	12.1622	67.027	20.8108
NSUN7	CESC	3.38983	53.2203	43.3898
NSUN7	SARC	28.0156	59.144	12.8405
NSUN7	BRCA	9.47075	60.1671	30.3621
NSUN7	THYM	1.62602	94.3089	4.06504
NSUN7	MESO	1.14943	57.4713	41.3793
NSUN7	COAD	3.11111	66.4444	30.4444
NSUN7	STAD	6.57596	57.3696	36.0544
NSUN7	SKCM	17.4387	64.8501	17.7112
NSUN7	CHOL	13.8889	61.1111	25
NSUN7	KIRC	2.46679	83.871	13.6622
NSUN7	THCA	1.002	98.5972	0.400802
NSUN7	HNSC	8.81226	54.5977	36.59
NSUN7	LAML	1.57068	96.8586	1.57068
NSUN7	READ	6.06061	56.3636	37.5758
NSUN7	LGG	2.72904	84.0156	13.2554
NSUN7	DLBC	0	93.75	6.25
NSUN7	KICH	34.8485	63.6364	1.51515
NSUN7	UCS	25	33.9286	41.0714
NSUN7	ACC	42.2222	50	7.77778
NSUN7	PCPG	2.46914	90.7407	6.79012
NSUN7	UVM	12.5	86.25	1.25
FIP1L1	GBM	19.5841	73.3102	7.10572
FIP1L1	OV	21.0708	40.4145	38.5147
FIP1L1	LUAD	17.8641	59.6117	22.5243
FIP1L1	LUSC	24.9501	35.1297	39.9202
FIP1L1	PRAD	2.03252	93.0894	4.87805
FIP1L1	UCEC	5.20446	81.0409	13.7546
FIP1L1	BLCA	14.951	58.0882	26.9608
FIP1L1	TGCT	13.3333	32.6667	54
FIP1L1	ESCA	19.0217	38.587	42.3913
FIP1L1	PAAD	7.06522	79.3478	13.587
FIP1L1	KIRP	3.125	88.5417	8.33333
FIP1L1	LIHC	6.75676	62.973	30.2703
FIP1L1	CESC	7.45763	65.0847	27.4576
FIP1L1	SARC	29.572	56.8093	13.6187
FIP1L1	BRCA	13.9276	63.6026	22.4698
FIP1L1	THYM	1.62602	94.3089	4.06504
FIP1L1	MESO	1.14943	62.069	36.7816
FIP1L1	COAD	5.11111	67.7778	27.1111
FIP1L1	STAD	6.34921	58.0499	35.6009
FIP1L1	SKCM	17.1662	63.7602	19.0736
FIP1L1	CHOL	5.55556	50	44.4444
FIP1L1	KIRC	2.8463	85.1992	11.9545
FIP1L1	THCA	1.002	98.5972	0.400802
FIP1L1	HNSC	15.9004	62.4521	21.6475
FIP1L1	LAML	2.09424	96.3351	1.57068
FIP1L1	READ	7.27273	58.1818	34.5455
FIP1L1	LGG	5.84795	82.0663	12.0858
FIP1L1	DLBC	2.08333	91.6667	6.25
FIP1L1	KICH	34.8485	63.6364	1.51515
FIP1L1	UCS	26.7857	35.7143	37.5
FIP1L1	ACC	38.8889	51.1111	10
FIP1L1	PCPG	2.46914	90.1235	7.40741
FIP1L1	UVM	3.75	92.5	3.75
YTHDC1	GBM	4.67938	84.7487	10.5719
YTHDC1	OV	19.6891	38.8601	41.4508
YTHDC1	LUAD	13.5922	59.2233	27.1845
YTHDC1	LUSC	15.5689	37.525	46.9062
YTHDC1	PRAD	2.84553	92.2764	4.87805
YTHDC1	UCEC	2.97398	80.855	16.171
YTHDC1	BLCA	12.9902	57.1078	29.902
YTHDC1	TGCT	6.66667	31.3333	62
YTHDC1	ESCA	17.3913	40.2174	42.3913
YTHDC1	PAAD	4.8913	79.8913	15.2174
YTHDC1	KIRP	3.47222	88.1944	8.33333
YTHDC1	LIHC	4.59459	55.9459	39.4595
YTHDC1	CESC	7.11864	63.7288	29.1525
YTHDC1	SARC	21.4008	59.9222	18.677
YTHDC1	BRCA	13.4633	62.117	24.4197
YTHDC1	THYM	1.62602	95.122	3.25203
YTHDC1	MESO	2.29885	58.6207	39.0805
YTHDC1	COAD	4.22222	67.5556	28.2222
YTHDC1	STAD	7.25624	57.1429	35.6009
YTHDC1	SKCM	12.8065	64.3052	22.8883
YTHDC1	CHOL	5.55556	58.3333	36.1111
YTHDC1	KIRC	2.8463	84.8197	12.334
YTHDC1	THCA	1.002	98.5972	0.400802
YTHDC1	HNSC	14.9425	61.4943	23.5632
YTHDC1	LAML	2.09424	96.3351	1.57068
YTHDC1	READ	5.45455	59.3939	35.1515
YTHDC1	LGG	1.55945	79.7271	18.7135
YTHDC1	DLBC	0	87.5	12.5
YTHDC1	KICH	34.8485	63.6364	1.51515
YTHDC1	UCS	8.92857	33.9286	57.1429
YTHDC1	ACC	41.1111	50	8.88889
YTHDC1	PCPG	3.08642	89.5062	7.40741
YTHDC1	UVM	3.75	91.25	5
G3BP2	GBM	4.67938	84.7487	10.5719
G3BP2	OV	15.7168	33.8515	50.4318
G3BP2	LUAD	13.2039	59.8058	26.9903
G3BP2	LUSC	15.5689	36.3273	48.1038
G3BP2	PRAD	3.45528	93.4959	3.04878
G3BP2	UCEC	3.34572	80.6691	15.9851
G3BP2	BLCA	13.7255	56.3725	29.902
G3BP2	TGCT	2.66667	29.3333	68
G3BP2	ESCA	16.8478	36.9565	46.1957
G3BP2	PAAD	5.43478	79.3478	15.2174
G3BP2	KIRP	3.47222	87.5	9.02778
G3BP2	LIHC	3.24324	54.8649	41.8919
G3BP2	CESC	7.79661	63.3898	28.8136
G3BP2	SARC	19.8444	61.8677	18.2879
G3BP2	BRCA	14.6704	61.6527	23.6769
G3BP2	THYM	1.62602	95.122	3.25203
G3BP2	MESO	1.14943	57.4713	41.3793
G3BP2	COAD	4.44444	67.3333	28.2222
G3BP2	STAD	7.48299	56.2358	36.2812
G3BP2	SKCM	13.079	63.4877	23.4332
G3BP2	CHOL	8.33333	58.3333	33.3333
G3BP2	KIRC	2.65655	84.8197	12.5237
G3BP2	THCA	1.002	98.5972	0.400802
G3BP2	HNSC	13.6015	61.6858	24.7126
G3BP2	LAML	2.09424	96.3351	1.57068
G3BP2	READ	5.45455	58.1818	36.3636
G3BP2	LGG	1.55945	79.7271	18.7135
G3BP2	DLBC	0	87.5	12.5
G3BP2	KICH	34.8485	63.6364	1.51515
G3BP2	UCS	10.7143	28.5714	60.7143
G3BP2	ACC	41.1111	50	8.88889
G3BP2	PCPG	2.46914	90.7407	6.79012
G3BP2	UVM	3.75	91.25	5
TRMT10A	GBM	4.67938	84.7487	10.5719
TRMT10A	OV	4.4905	24.525	70.9845
TRMT10A	LUAD	8.73786	59.8058	31.4563
TRMT10A	LUSC	6.58683	34.1317	59.2814
TRMT10A	PRAD	2.64228	91.8699	5.4878
TRMT10A	UCEC	2.23048	77.1375	20.632
TRMT10A	BLCA	8.33333	55.3922	36.2745
TRMT10A	TGCT	0	26.6667	73.3333
TRMT10A	ESCA	10.8696	35.8696	53.2609
TRMT10A	PAAD	4.8913	79.3478	15.7609
TRMT10A	KIRP	4.16667	87.1528	8.68056
TRMT10A	LIHC	2.7027	50.5405	46.7568
TRMT10A	CESC	6.10169	61.0169	32.8814
TRMT10A	SARC	15.5642	60.7004	23.7354
TRMT10A	BRCA	10.0279	60.8171	29.1551
TRMT10A	THYM	1.62602	95.122	3.25203
TRMT10A	MESO	1.14943	54.023	44.8276
TRMT10A	COAD	4	66.4444	29.5556
TRMT10A	STAD	4.53515	56.6893	38.7755
TRMT10A	SKCM	12.5341	62.3978	25.0681
TRMT10A	CHOL	5.55556	55.5556	38.8889
TRMT10A	KIRC	2.46679	83.6812	13.852
TRMT10A	THCA	1.002	98.5972	0.400802
TRMT10A	HNSC	8.81226	61.1111	30.0766
TRMT10A	LAML	2.09424	96.8586	1.04712
TRMT10A	READ	3.0303	54.5455	42.4242
TRMT10A	LGG	0.974659	79.7271	19.2982
TRMT10A	DLBC	0	89.5833	10.4167
TRMT10A	KICH	34.8485	63.6364	1.51515
TRMT10A	UCS	3.57143	26.7857	69.6429
TRMT10A	ACC	38.8889	50	11.1111
TRMT10A	PCPG	2.46914	91.358	6.17284
TRMT10A	UVM	3.75	91.25	5
TET2	GBM	4.67938	84.5754	10.7452
TET2	OV	4.66321	23.1434	72.1934
TET2	LUAD	9.70874	59.0291	31.2621
TET2	LUSC	5.58882	34.1317	60.2794
TET2	PRAD	2.43902	91.2602	6.30081
TET2	UCEC	1.85874	77.1375	21.0037
TET2	BLCA	7.59804	55.3922	37.0098
TET2	TGCT	0	26.6667	73.3333
TET2	ESCA	10.8696	36.413	52.7174
TET2	PAAD	5.43478	78.8043	15.7609
TET2	KIRP	3.81944	87.1528	9.02778
TET2	LIHC	1.89189	51.0811	47.027
TET2	CESC	6.10169	61.6949	32.2034
TET2	SARC	15.1751	59.9222	24.9027
TET2	BRCA	9.5636	61.0028	29.4336
TET2	THYM	1.62602	95.122	3.25203
TET2	MESO	1.14943	54.023	44.8276
TET2	COAD	3.77778	66.2222	30
TET2	STAD	4.7619	56.0091	39.229
TET2	SKCM	12.5341	61.3079	26.158
TET2	CHOL	5.55556	50	44.4444
TET2	KIRC	2.27704	83.4915	14.2315
TET2	THCA	1.002	98.5972	0.400802
TET2	HNSC	9.38697	60.1533	30.4598
TET2	LAML	2.09424	96.3351	1.57068
TET2	READ	3.0303	52.7273	44.2424
TET2	LGG	1.16959	78.7524	20.078
TET2	DLBC	0	89.5833	10.4167
TET2	KICH	34.8485	63.6364	1.51515
TET2	UCS	3.57143	26.7857	69.6429
TET2	ACC	38.8889	48.8889	12.2222
TET2	PCPG	3.08642	90.7407	6.17284
TET2	UVM	5	90	5
CFI	GBM	4.50607	84.922	10.5719
CFI	OV	6.56304	24.3523	69.0846
CFI	LUAD	10.0971	58.6408	31.2621
CFI	LUSC	5.38922	34.1317	60.479
CFI	PRAD	2.43902	92.8862	4.6748
CFI	UCEC	2.41636	76.9517	20.632
CFI	BLCA	8.08824	55.3922	36.5196
CFI	TGCT	0	26.6667	73.3333
CFI	ESCA	11.413	37.5	51.087
CFI	PAAD	4.8913	78.8043	16.3043
CFI	KIRP	3.81944	87.1528	9.02778
CFI	LIHC	2.43243	51.6216	45.9459
CFI	CESC	6.10169	62.0339	31.8644
CFI	SARC	17.1206	59.144	23.7354
CFI	BRCA	9.65645	60.7242	29.6193
CFI	THYM	1.62602	95.122	3.25203
CFI	MESO	1.14943	54.023	44.8276
CFI	COAD	3.55556	66.2222	30.2222
CFI	STAD	4.30839	57.1429	38.5488
CFI	SKCM	12.5341	60.4905	26.9755
CFI	CHOL	5.55556	50	44.4444
CFI	KIRC	2.27704	83.6812	14.0417
CFI	THCA	1.002	98.5972	0.400802
CFI	HNSC	9.00383	61.1111	29.8851
CFI	LAML	2.09424	96.8586	1.04712
CFI	READ	3.0303	53.9394	43.0303
CFI	LGG	1.36452	77.7778	20.8577
CFI	DLBC	0	89.5833	10.4167
CFI	KICH	34.8485	63.6364	1.51515
CFI	UCS	3.57143	25	71.4286
CFI	ACC	41.1111	48.8889	10
CFI	PCPG	3.08642	90.7407	6.17284
CFI	UVM	5	90	5
METTL14	GBM	5.19931	83.8821	10.9185
METTL14	OV	6.90846	25.2159	67.8756
METTL14	LUAD	9.12621	58.4466	32.4272
METTL14	LUSC	5.58882	33.5329	60.8782
METTL14	PRAD	3.25203	88.2114	8.53659
METTL14	UCEC	1.67286	78.0669	20.2602
METTL14	BLCA	8.08824	53.9216	37.9902
METTL14	TGCT	0	26.6667	73.3333
METTL14	ESCA	11.413	38.587	50
METTL14	PAAD	4.8913	79.3478	15.7609
METTL14	KIRP	3.81944	86.8056	9.375
METTL14	LIHC	2.7027	53.7838	43.5135
METTL14	CESC	6.10169	60	33.8983
METTL14	SARC	17.8988	57.5875	24.5136
METTL14	BRCA	9.84215	61.0028	29.1551
METTL14	THYM	1.62602	95.122	3.25203
METTL14	MESO	1.14943	55.1724	43.6782
METTL14	COAD	3.77778	65.1111	31.1111
METTL14	STAD	4.53515	57.1429	38.322
METTL14	SKCM	12.2616	61.5804	26.158
METTL14	CHOL	5.55556	47.2222	47.2222
METTL14	KIRC	2.27704	83.112	14.611
METTL14	THCA	1.2024	98.3968	0.400802
METTL14	HNSC	9.1954	60.9195	29.8851
METTL14	LAML	2.09424	96.8586	1.04712
METTL14	READ	4.24242	52.7273	43.0303
METTL14	LGG	1.16959	77.9727	20.8577
METTL14	DLBC	0	87.5	12.5
METTL14	KICH	34.8485	63.6364	1.51515
METTL14	UCS	5.35714	26.7857	67.8571
METTL14	ACC	41.1111	46.6667	12.2222
METTL14	PCPG	2.46914	90.7407	6.79012
METTL14	UVM	5	90	5
LSM6	GBM	5.026	83.0156	11.9584
LSM6	OV	8.981	28.152	62.867
LSM6	LUAD	10.4854	58.4466	31.068
LSM6	LUSC	5.18962	31.9361	62.8743
LSM6	PRAD	2.84553	92.2764	4.87805
LSM6	UCEC	2.60223	77.881	19.5167
LSM6	BLCA	11.0294	50.9804	37.9902
LSM6	TGCT	0.666667	27.3333	72
LSM6	ESCA	14.6739	39.6739	45.6522
LSM6	PAAD	5.43478	79.3478	15.2174
LSM6	KIRP	3.125	87.1528	9.72222
LSM6	LIHC	3.24324	55.6757	41.0811
LSM6	CESC	7.11864	57.2881	35.5932
LSM6	SARC	20.2335	56.4202	23.3463
LSM6	BRCA	10.2136	61.0956	28.6908
LSM6	THYM	1.62602	95.122	3.25203
LSM6	MESO	1.14943	58.6207	40.2299
LSM6	COAD	3.55556	66	30.4444
LSM6	STAD	6.57596	54.8753	38.5488
LSM6	SKCM	13.624	61.0354	25.3406
LSM6	CHOL	5.55556	52.7778	41.6667
LSM6	KIRC	2.8463	82.5427	14.611
LSM6	THCA	1.002	98.5972	0.400802
LSM6	HNSC	8.81226	58.8123	32.3755
LSM6	LAML	2.09424	96.8586	1.04712
LSM6	READ	6.06061	53.3333	40.6061
LSM6	LGG	0.584795	75.0487	24.3665
LSM6	DLBC	2.08333	87.5	10.4167
LSM6	KICH	34.8485	63.6364	1.51515
LSM6	UCS	10.7143	26.7857	62.5
LSM6	ACC	35.5556	50	14.4444
LSM6	PCPG	3.08642	90.1235	6.79012
LSM6	UVM	5	90	5
NSUN2	GBM	8.83882	82.149	9.01213
NSUN2	OV	50.6045	37.9965	11.399
NSUN2	LUAD	63.1068	33.2039	3.68932
NSUN2	LUSC	76.4471	18.9621	4.59082
NSUN2	PRAD	6.09756	91.0569	2.84553
NSUN2	UCEC	14.684	78.8104	6.50558
NSUN2	BLCA	50.7353	39.7059	9.55882
NSUN2	TGCT	4	28	68
NSUN2	ESCA	52.7174	27.7174	19.5652
NSUN2	PAAD	15.7609	78.8043	5.43478
NSUN2	KIRP	12.8472	84.0278	3.125
NSUN2	LIHC	39.1892	54.5946	6.21622
NSUN2	CESC	45.7627	49.1525	5.08475
NSUN2	SARC	43.9689	44.7471	11.284
NSUN2	BRCA	35.2832	56.2674	8.4494
NSUN2	THYM	8.94309	89.4309	1.62602
NSUN2	MESO	32.1839	62.069	5.74713
NSUN2	COAD	18.2222	70	11.7778
NSUN2	STAD	28.1179	58.9569	12.9252
NSUN2	SKCM	24.5232	54.4959	20.9809
NSUN2	CHOL	33.3333	61.1111	5.55556
NSUN2	KIRC	32.6376	66.4137	0.948767
NSUN2	THCA	4.40882	95.1904	0.400802
NSUN2	HNSC	45.2107	48.0843	6.70498
NSUN2	LAML	0.52356	97.9058	1.57068
NSUN2	READ	24.8485	60	15.1515
NSUN2	LGG	2.33918	88.8889	8.77193
NSUN2	DLBC	14.5833	81.25	4.16667
NSUN2	KICH	13.6364	71.2121	15.1515
NSUN2	UCS	48.2143	41.0714	10.7143
NSUN2	ACC	60	27.7778	12.2222
NSUN2	PCPG	6.79012	90.1235	3.08642
NSUN2	UVM	3.75	93.75	2.5
YTHDC2	GBM	7.79896	84.2288	7.97227
YTHDC2	OV	10.3627	34.0242	55.6131
YTHDC2	LUAD	17.8641	42.3301	39.8058
YTHDC2	LUSC	2.39521	20.3593	77.2455
YTHDC2	PRAD	3.25203	83.1301	13.6179
YTHDC2	UCEC	2.97398	79.5539	17.4721
YTHDC2	BLCA	6.86275	44.8529	48.2843
YTHDC2	TGCT	2.66667	30	67.3333
YTHDC2	ESCA	4.8913	41.8478	53.2609
YTHDC2	PAAD	8.69565	78.2609	13.0435
YTHDC2	KIRP	12.5	83.6806	3.81944
YTHDC2	LIHC	31.0811	56.4865	12.4324
YTHDC2	CESC	8.13559	67.1186	24.7458
YTHDC2	SARC	27.6265	56.4202	15.9533
YTHDC2	BRCA	18.5701	56.8245	24.6054
YTHDC2	THYM	7.31707	91.0569	1.62602
YTHDC2	MESO	11.4943	68.9655	19.5402
YTHDC2	COAD	6.66667	64.6667	28.6667
YTHDC2	STAD	5.44218	57.5964	36.9615
YTHDC2	SKCM	13.8965	56.6757	29.4278
YTHDC2	CHOL	27.7778	61.1111	11.1111
YTHDC2	KIRC	53.7002	44.7818	1.51803
YTHDC2	THCA	3.80762	96.1924	0
YTHDC2	HNSC	6.89655	54.2146	38.8889
YTHDC2	LAML	0	91.623	8.37696
YTHDC2	READ	9.69697	56.9697	33.3333
YTHDC2	LGG	1.55945	90.0585	8.38207
YTHDC2	DLBC	14.5833	81.25	4.16667
YTHDC2	KICH	13.6364	71.2121	15.1515
YTHDC2	UCS	10.7143	44.6429	44.6429
YTHDC2	ACC	66.6667	30	3.33333
YTHDC2	PCPG	4.32099	89.5062	6.17284
YTHDC2	UVM	3.75	92.5	3.75
G3BP1	GBM	7.10572	83.1889	9.70537
G3BP1	OV	18.6528	41.7962	39.5509
G3BP1	LUAD	20	44.6602	35.3398
G3BP1	LUSC	4.39122	21.7565	73.8523
G3BP1	PRAD	4.06504	91.4634	4.47154
G3BP1	UCEC	5.39033	79.7398	14.8699
G3BP1	BLCA	6.86275	46.5686	46.5686
G3BP1	TGCT	2	32.6667	65.3333
G3BP1	ESCA	6.52174	45.6522	47.8261
G3BP1	PAAD	11.413	78.2609	10.3261
G3BP1	KIRP	12.1528	84.0278	3.81944
G3BP1	LIHC	32.973	56.7568	10.2703
G3BP1	CESC	9.83051	68.4746	21.6949
G3BP1	SARC	23.7354	60.3113	15.9533
G3BP1	BRCA	20.8914	57.0102	22.0984
G3BP1	THYM	7.31707	91.8699	0.813008
G3BP1	MESO	13.7931	71.2644	14.9425
G3BP1	COAD	8.22222	72.4444	19.3333
G3BP1	STAD	7.70975	63.4921	28.7982
G3BP1	SKCM	11.9891	54.4959	33.515
G3BP1	CHOL	33.3333	58.3333	8.33333
G3BP1	KIRC	61.2903	38.3302	0.379507
G3BP1	THCA	3.80762	96.1924	0
G3BP1	HNSC	6.89655	55.1724	37.931
G3BP1	LAML	0	91.623	8.37696
G3BP1	READ	13.3333	60.6061	26.0606
G3BP1	LGG	1.36452	87.9142	10.7212
G3BP1	DLBC	12.5	85.4167	2.08333
G3BP1	KICH	12.1212	74.2424	13.6364
G3BP1	UCS	16.0714	50	33.9286
G3BP1	ACC	66.6667	27.7778	5.55556
G3BP1	PCPG	4.32099	89.5062	6.17284
G3BP1	UVM	3.75	91.25	5
FBLL1	GBM	7.62565	82.4957	9.87868
FBLL1	OV	20.2073	41.1054	38.6874
FBLL1	LUAD	23.1068	43.301	33.5922
FBLL1	LUSC	4.79042	22.5549	72.6547
FBLL1	PRAD	5.0813	91.0569	3.86179
FBLL1	UCEC	6.69145	78.9963	14.3123
FBLL1	BLCA	6.12745	45.3431	48.5294
FBLL1	TGCT	2	34	64
FBLL1	ESCA	9.23913	43.4783	47.2826
FBLL1	PAAD	11.413	77.7174	10.8696
FBLL1	KIRP	12.5	84.0278	3.47222
FBLL1	LIHC	34.8649	54.3243	10.8108
FBLL1	CESC	9.83051	67.4576	22.7119
FBLL1	SARC	24.5136	59.144	16.3424
FBLL1	BRCA	23.2126	56.4531	20.3343
FBLL1	THYM	7.31707	91.8699	0.813008
FBLL1	MESO	16.092	66.6667	17.2414
FBLL1	COAD	7.77778	72.8889	19.3333
FBLL1	STAD	7.25624	63.4921	29.2517
FBLL1	SKCM	11.9891	55.8583	32.1526
FBLL1	CHOL	33.3333	58.3333	8.33333
FBLL1	KIRC	62.6186	36.6224	0.759013
FBLL1	THCA	3.80762	96.1924	0
FBLL1	HNSC	6.89655	55.1724	37.931
FBLL1	LAML	0	96.3351	3.66492
FBLL1	READ	13.9394	58.1818	27.8788
FBLL1	LGG	1.55945	85.9649	12.4756
FBLL1	DLBC	12.5	85.4167	2.08333
FBLL1	KICH	12.1212	74.2424	13.6364
FBLL1	UCS	25	42.8571	32.1429
FBLL1	ACC	66.6667	27.7778	5.55556
FBLL1	PCPG	4.32099	89.5062	6.17284
FBLL1	UVM	6.25	90	3.75
NHP2	GBM	8.14558	81.9757	9.87868
NHP2	OV	24.3523	39.5509	36.0967
NHP2	LUAD	23.8835	43.4951	32.6214
NHP2	LUSC	6.38723	22.9541	70.6587
NHP2	PRAD	5.0813	91.4634	3.45528
NHP2	UCEC	8.17844	78.6245	13.197
NHP2	BLCA	6.61765	44.1176	49.2647
NHP2	TGCT	2	33.3333	64.6667
NHP2	ESCA	11.9565	44.0217	44.0217
NHP2	PAAD	11.9565	78.2609	9.78261
NHP2	KIRP	12.5	84.0278	3.47222
NHP2	LIHC	35.4054	54.0541	10.5405
NHP2	CESC	10.5085	66.1017	23.3898
NHP2	SARC	23.7354	58.3658	17.8988
NHP2	BRCA	25.9053	55.9889	18.1058
NHP2	THYM	7.31707	91.0569	1.62602
NHP2	MESO	16.092	67.8161	16.092
NHP2	COAD	9.33333	70.4444	20.2222
NHP2	STAD	7.25624	64.1723	28.5714
NHP2	SKCM	14.1689	55.3134	30.5177
NHP2	CHOL	33.3333	58.3333	8.33333
NHP2	KIRC	62.6186	36.2429	1.13852
NHP2	THCA	3.80762	96.1924	0
NHP2	HNSC	7.08812	54.7893	38.1226
NHP2	LAML	0	97.3822	2.6178
NHP2	READ	15.1515	58.7879	26.0606
NHP2	LGG	1.94932	86.7446	11.306
NHP2	DLBC	14.5833	81.25	4.16667
NHP2	KICH	12.1212	74.2424	13.6364
NHP2	UCS	26.7857	41.0714	32.1429
NHP2	ACC	68.8889	27.7778	3.33333
NHP2	PCPG	4.93827	89.5062	5.55556
NHP2	UVM	6.25	88.75	5
ABCF1	GBM	4.67938	81.1092	14.2114
ABCF1	OV	47.323	36.2694	16.4076
ABCF1	LUAD	37.4757	50.6796	11.8447
ABCF1	LUSC	25.3493	50.8982	23.7525
ABCF1	PRAD	4.26829	91.2602	4.47154
ABCF1	UCEC	17.658	79.5539	2.7881
ABCF1	BLCA	28.1863	53.6765	18.1373
ABCF1	TGCT	18	72	10
ABCF1	ESCA	28.8043	50.5435	20.6522
ABCF1	PAAD	5.97826	61.413	32.6087
ABCF1	KIRP	1.38889	88.8889	9.72222
ABCF1	LIHC	40.5405	57.027	2.43243
ABCF1	CESC	27.4576	60.339	12.2034
ABCF1	SARC	21.4008	52.1401	26.4591
ABCF1	BRCA	25.1625	61.0956	13.7419
ABCF1	THYM	0	83.7398	16.2602
ABCF1	MESO	9.1954	79.3103	11.4943
ABCF1	COAD	20.8889	69.5556	9.55556
ABCF1	STAD	23.8095	63.9456	12.2449
ABCF1	SKCM	51.4986	40.8719	7.62943
ABCF1	CHOL	27.7778	61.1111	11.1111
ABCF1	KIRC	1.89753	79.5066	18.5958
ABCF1	THCA	0.400802	98.7976	0.801603
ABCF1	HNSC	18.1992	66.2835	15.5172
ABCF1	LAML	0.52356	99.4764	0
ABCF1	READ	27.8788	62.4242	9.69697
ABCF1	LGG	2.14425	92.2027	5.65302
ABCF1	DLBC	16.6667	75	8.33333
ABCF1	KICH	3.0303	19.697	77.2727
ABCF1	UCS	60.7143	30.3571	8.92857
ABCF1	ACC	18.8889	63.3333	17.7778
ABCF1	PCPG	8.64198	90.1235	1.23457
ABCF1	UVM	53.75	46.25	0
LSM2	GBM	4.85269	81.2825	13.8648
LSM2	OV	46.6321	35.924	17.4439
LSM2	LUAD	37.0874	51.068	11.8447
LSM2	LUSC	24.1517	51.2974	24.5509
LSM2	PRAD	3.86179	91.4634	4.6748
LSM2	UCEC	18.7732	78.6245	2.60223
LSM2	BLCA	26.9608	53.9216	19.1176
LSM2	TGCT	18.6667	71.3333	10
LSM2	ESCA	27.7174	51.087	21.1957
LSM2	PAAD	7.6087	60.3261	32.0652
LSM2	KIRP	1.38889	88.8889	9.72222
LSM2	LIHC	40.2703	57.027	2.7027
LSM2	CESC	26.4407	61.6949	11.8644
LSM2	SARC	21.7899	50.9728	27.2374
LSM2	BRCA	25.0696	60.7242	14.2061
LSM2	THYM	0	83.7398	16.2602
LSM2	MESO	9.1954	79.3103	11.4943
LSM2	COAD	20.8889	69.3333	9.77778
LSM2	STAD	23.1293	64.3991	12.4717
LSM2	SKCM	51.4986	40.0545	8.44687
LSM2	CHOL	25	63.8889	11.1111
LSM2	KIRC	1.89753	79.3169	18.7856
LSM2	THCA	0.400802	98.7976	0.801603
LSM2	HNSC	18.1992	65.7088	16.092
LSM2	LAML	0.52356	99.4764	0
LSM2	READ	27.8788	61.8182	10.303
LSM2	LGG	2.14425	92.2027	5.65302
LSM2	DLBC	14.5833	70.8333	14.5833
LSM2	KICH	3.0303	19.697	77.2727
LSM2	UCS	60.7143	30.3571	8.92857
LSM2	ACC	17.7778	62.2222	20
LSM2	PCPG	8.64198	90.1235	1.23457
LSM2	UVM	53.75	46.25	0
PRRC2A	GBM	4.85269	81.2825	13.8648
PRRC2A	OV	46.6321	35.924	17.4439
PRRC2A	LUAD	37.0874	51.068	11.8447
PRRC2A	LUSC	24.1517	51.2974	24.5509
PRRC2A	PRAD	3.86179	91.4634	4.6748
PRRC2A	UCEC	18.7732	78.6245	2.60223
PRRC2A	BLCA	26.9608	53.9216	19.1176
PRRC2A	TGCT	18.6667	71.3333	10
PRRC2A	ESCA	27.7174	51.087	21.1957
PRRC2A	PAAD	7.6087	60.3261	32.0652
PRRC2A	KIRP	1.38889	88.8889	9.72222
PRRC2A	LIHC	40.2703	57.027	2.7027
PRRC2A	CESC	26.4407	61.6949	11.8644
PRRC2A	SARC	21.7899	50.9728	27.2374
PRRC2A	BRCA	25.0696	60.7242	14.2061
PRRC2A	THYM	0	83.7398	16.2602
PRRC2A	MESO	9.1954	79.3103	11.4943
PRRC2A	COAD	20.8889	69.3333	9.77778
PRRC2A	STAD	23.1293	64.3991	12.4717
PRRC2A	SKCM	51.4986	40.0545	8.44687
PRRC2A	CHOL	25	63.8889	11.1111
PRRC2A	KIRC	1.89753	79.3169	18.7856
PRRC2A	THCA	0.400802	98.7976	0.801603
PRRC2A	HNSC	18.1992	65.7088	16.092
PRRC2A	LAML	0.52356	99.4764	0
PRRC2A	READ	27.8788	61.8182	10.303
PRRC2A	LGG	2.14425	92.2027	5.65302
PRRC2A	DLBC	14.5833	70.8333	14.5833
PRRC2A	KICH	3.0303	19.697	77.2727
PRRC2A	UCS	60.7143	30.3571	8.92857
PRRC2A	ACC	17.7778	62.2222	20
PRRC2A	PCPG	8.64198	90.1235	1.23457
PRRC2A	UVM	53.75	46.25	0
SNORD48	GBM	4.85269	81.2825	13.8648
SNORD48	OV	46.6321	35.924	17.4439
SNORD48	LUAD	37.0874	51.068	11.8447
SNORD48	LUSC	24.1517	51.2974	24.5509
SNORD48	PRAD	3.86179	91.4634	4.6748
SNORD48	UCEC	18.7732	78.6245	2.60223
SNORD48	BLCA	26.9608	53.9216	19.1176
SNORD48	TGCT	18.6667	71.3333	10
SNORD48	ESCA	27.7174	51.087	21.1957
SNORD48	PAAD	7.6087	60.3261	32.0652
SNORD48	KIRP	1.38889	88.8889	9.72222
SNORD48	LIHC	40.2703	57.027	2.7027
SNORD48	CESC	26.4407	61.6949	11.8644
SNORD48	SARC	21.7899	50.9728	27.2374
SNORD48	BRCA	25.0696	60.7242	14.2061
SNORD48	THYM	0	83.7398	16.2602
SNORD48	MESO	9.1954	79.3103	11.4943
SNORD48	COAD	20.8889	69.3333	9.77778
SNORD48	STAD	23.1293	64.3991	12.4717
SNORD48	SKCM	51.4986	40.0545	8.44687
SNORD48	CHOL	25	63.8889	11.1111
SNORD48	KIRC	1.89753	79.3169	18.7856
SNORD48	THCA	0.400802	98.7976	0.801603
SNORD48	HNSC	18.1992	65.7088	16.092
SNORD48	LAML	0.52356	99.4764	0
SNORD48	READ	27.8788	61.8182	10.303
SNORD48	LGG	2.14425	92.2027	5.65302
SNORD48	DLBC	14.5833	70.8333	14.5833
SNORD48	KICH	3.0303	19.697	77.2727
SNORD48	UCS	60.7143	30.3571	8.92857
SNORD48	ACC	17.7778	62.2222	20
SNORD48	PCPG	8.64198	90.1235	1.23457
SNORD48	UVM	53.75	46.25	0
TRMT11	GBM	4.15945	67.9376	27.9029
TRMT11	OV	16.4076	25.9067	57.6857
TRMT11	LUAD	8.93204	41.5534	49.5146
TRMT11	LUSC	20.5589	55.0898	24.3513
TRMT11	PRAD	1.62602	83.3333	15.0407
TRMT11	UCEC	14.1264	78.8104	7.0632
TRMT11	BLCA	7.35294	48.0392	44.6078
TRMT11	TGCT	14.6667	70.6667	14.6667
TRMT11	ESCA	21.1957	53.2609	25.5435
TRMT11	PAAD	3.26087	49.4565	47.2826
TRMT11	KIRP	2.08333	88.1944	9.72222
TRMT11	LIHC	12.1622	54.0541	33.7838
TRMT11	CESC	9.83051	62.3729	27.7966
TRMT11	SARC	22.179	53.6965	24.1245
TRMT11	BRCA	16.8988	53.9461	29.1551
TRMT11	THYM	0	82.9268	17.0732
TRMT11	MESO	2.29885	52.8736	44.8276
TRMT11	COAD	15.7778	71.5556	12.6667
TRMT11	STAD	18.1406	65.0794	16.78
TRMT11	SKCM	6.53951	34.8774	58.5831
TRMT11	CHOL	5.55556	25	69.4444
TRMT11	KIRC	1.51803	70.778	27.704
TRMT11	THCA	0.200401	98.3968	1.40281
TRMT11	HNSC	13.0268	71.8391	15.1341
TRMT11	LAML	0.52356	99.4764	0
TRMT11	READ	21.2121	61.8182	16.9697
TRMT11	LGG	0.974659	83.8207	15.2047
TRMT11	DLBC	2.08333	64.5833	33.3333
TRMT11	KICH	1.51515	21.2121	77.2727
TRMT11	UCS	48.2143	39.2857	12.5
TRMT11	ACC	21.1111	57.7778	21.1111
TRMT11	PCPG	4.93827	82.716	12.3457
TRMT11	UVM	8.75	62.5	28.75
ADAT2	GBM	3.98614	67.591	28.4229
ADAT2	OV	12.0898	25.9067	62.0035
ADAT2	LUAD	8.73786	42.9126	48.3495
ADAT2	LUSC	20.1597	55.8882	23.9521
ADAT2	PRAD	1.21951	88.4146	10.3659
ADAT2	UCEC	13.197	79.1822	7.62082
ADAT2	BLCA	10.5392	46.8137	42.6471
ADAT2	TGCT	14	70.6667	15.3333
ADAT2	ESCA	20.6522	53.8043	25.5435
ADAT2	PAAD	3.26087	49.4565	47.2826
ADAT2	KIRP	1.73611	87.5	10.7639
ADAT2	LIHC	11.8919	52.4324	35.6757
ADAT2	CESC	8.47458	62.0339	29.4915
ADAT2	SARC	26.4591	53.3074	20.2335
ADAT2	BRCA	15.506	54.5032	29.9907
ADAT2	THYM	0	82.9268	17.0732
ADAT2	MESO	1.14943	52.8736	45.977
ADAT2	COAD	16.6667	71.7778	11.5556
ADAT2	STAD	17.9138	65.9864	16.0998
ADAT2	SKCM	6.26703	34.0599	59.673
ADAT2	CHOL	5.55556	27.7778	66.6667
ADAT2	KIRC	1.51803	70.019	28.463
ADAT2	THCA	0.400802	98.3968	1.2024
ADAT2	HNSC	12.4521	71.2644	16.2835
ADAT2	LAML	0.52356	99.4764	0
ADAT2	READ	22.4242	62.4242	15.1515
ADAT2	LGG	0.974659	83.2359	15.7895
ADAT2	DLBC	4.16667	68.75	27.0833
ADAT2	KICH	1.51515	21.2121	77.2727
ADAT2	UCS	46.4286	41.0714	12.5
ADAT2	ACC	20	61.1111	18.8889
ADAT2	PCPG	4.32099	82.716	12.963
ADAT2	UVM	8.75	62.5	28.75
WTAP	GBM	3.98614	68.6308	27.383
WTAP	OV	12.4352	23.1434	64.4214
WTAP	LUAD	8.15534	41.7476	50.0971
WTAP	LUSC	19.3613	54.491	26.1477
WTAP	PRAD	0.813008	86.5854	12.6016
WTAP	UCEC	11.71	79.7398	8.55019
WTAP	BLCA	8.57843	45.3431	46.0784
WTAP	TGCT	14.6667	68.6667	16.6667
WTAP	ESCA	19.5652	53.8043	26.6304
WTAP	PAAD	2.17391	48.3696	49.4565
WTAP	KIRP	2.08333	87.1528	10.7639
WTAP	LIHC	11.0811	51.3514	37.5676
WTAP	CESC	7.45763	59.661	32.8814
WTAP	SARC	23.3463	57.5875	19.0661
WTAP	BRCA	12.6277	53.6676	33.7047
WTAP	THYM	0	82.1138	17.8862
WTAP	MESO	2.29885	56.3218	41.3793
WTAP	COAD	15.7778	72.2222	12
WTAP	STAD	16.3265	63.0385	20.6349
WTAP	SKCM	6.26703	34.3324	59.4005
WTAP	CHOL	5.55556	25	69.4444
WTAP	KIRC	1.51803	70.019	28.463
WTAP	THCA	0.400802	98.3968	1.2024
WTAP	HNSC	12.2605	70.8812	16.8582
WTAP	LAML	0.52356	99.4764	0
WTAP	READ	20	63.6364	16.3636
WTAP	LGG	1.36452	83.0409	15.5945
WTAP	DLBC	8.33333	72.9167	18.75
WTAP	KICH	1.51515	21.2121	77.2727
WTAP	UCS	44.6429	41.0714	14.2857
WTAP	ACC	18.8889	61.1111	20
WTAP	PCPG	4.32099	83.3333	12.3457
WTAP	UVM	8.75	62.5	28.75
IGF2BP3	GBM	79.3761	19.0641	1.55979
IGF2BP3	OV	29.7064	41.1054	29.1883
IGF2BP3	LUAD	54.3689	39.8058	5.82524
IGF2BP3	LUSC	51.2974	36.7265	11.976
IGF2BP3	PRAD	21.5447	77.2358	1.21951
IGF2BP3	UCEC	14.8699	75.4647	9.66543
IGF2BP3	BLCA	44.6078	49.7549	5.63725
IGF2BP3	TGCT	83.3333	15.3333	1.33333
IGF2BP3	ESCA	67.3913	28.2609	4.34783
IGF2BP3	PAAD	28.8043	69.5652	1.63043
IGF2BP3	KIRP	59.7222	39.9306	0.347222
IGF2BP3	LIHC	32.7027	62.973	4.32432
IGF2BP3	CESC	14.9153	76.2712	8.81356
IGF2BP3	SARC	35.4086	52.5292	12.0623
IGF2BP3	BRCA	32.6834	56.8245	10.4921
IGF2BP3	THYM	11.3821	86.9919	1.62602
IGF2BP3	MESO	28.7356	71.2644	0
IGF2BP3	COAD	56.6667	42.8889	0.444444
IGF2BP3	STAD	49.4331	47.1655	3.40136
IGF2BP3	SKCM	56.1308	37.8747	5.99455
IGF2BP3	CHOL	22.2222	69.4444	8.33333
IGF2BP3	KIRC	33.0171	66.6034	0.379507
IGF2BP3	THCA	3.60721	96.1924	0.200401
IGF2BP3	HNSC	37.5479	57.4713	4.98084
IGF2BP3	LAML	1.04712	90.0524	8.90052
IGF2BP3	READ	64.2424	35.1515	0.606061
IGF2BP3	LGG	23.1969	75.8285	0.974659
IGF2BP3	DLBC	31.25	62.5	6.25
IGF2BP3	KICH	36.3636	62.1212	1.51515
IGF2BP3	UCS	51.7857	30.3571	17.8571
IGF2BP3	ACC	53.3333	37.7778	8.88889
IGF2BP3	PCPG	17.284	82.716	0
IGF2BP3	UVM	10	90	0
HNRNPA2B1	GBM	79.896	18.8908	1.21317
HNRNPA2B1	OV	31.4335	41.1054	27.4611
HNRNPA2B1	LUAD	53.7864	40.3883	5.82524
HNRNPA2B1	LUSC	48.503	38.523	12.9741
HNRNPA2B1	PRAD	20.935	78.4553	0.609756
HNRNPA2B1	UCEC	14.8699	76.5799	8.55019
HNRNPA2B1	BLCA	44.8529	50	5.14706
HNRNPA2B1	TGCT	83.3333	15.3333	1.33333
HNRNPA2B1	ESCA	65.7609	27.7174	6.52174
HNRNPA2B1	PAAD	29.8913	68.4783	1.63043
HNRNPA2B1	KIRP	59.375	40.2778	0.347222
HNRNPA2B1	LIHC	31.6216	64.0541	4.32432
HNRNPA2B1	CESC	14.9153	76.6102	8.47458
HNRNPA2B1	SARC	35.7977	53.3074	10.8949
HNRNPA2B1	BRCA	31.4763	58.1244	10.3993
HNRNPA2B1	THYM	11.3821	86.1789	2.43902
HNRNPA2B1	MESO	28.7356	70.1149	1.14943
HNRNPA2B1	COAD	56.8889	42.6667	0.444444
HNRNPA2B1	STAD	48.7528	47.619	3.62812
HNRNPA2B1	SKCM	56.1308	38.1471	5.72207
HNRNPA2B1	CHOL	22.2222	69.4444	8.33333
HNRNPA2B1	KIRC	32.8273	66.7932	0.379507
HNRNPA2B1	THCA	3.60721	96.3928	0
HNRNPA2B1	HNSC	36.9732	57.4713	5.55556
HNRNPA2B1	LAML	1.04712	90.0524	8.90052
HNRNPA2B1	READ	64.8485	34.5455	0.606061
HNRNPA2B1	LGG	22.807	76.2183	0.974659
HNRNPA2B1	DLBC	29.1667	64.5833	6.25
HNRNPA2B1	KICH	36.3636	62.1212	1.51515
HNRNPA2B1	UCS	41.0714	39.2857	19.6429
HNRNPA2B1	ACC	54.4444	38.8889	6.66667
HNRNPA2B1	PCPG	17.9012	82.0988	0
HNRNPA2B1	UVM	10	90	0
LSM5	GBM	80.4159	18.3709	1.21317
LSM5	OV	30.2245	44.5596	25.2159
LSM5	LUAD	53.0097	40.9709	6.01942
LSM5	LUSC	48.9022	37.9242	13.1737
LSM5	PRAD	21.1382	78.0488	0.813008
LSM5	UCEC	15.2416	76.7658	7.99257
LSM5	BLCA	44.1176	50.9804	4.90196
LSM5	TGCT	83.3333	14.6667	2
LSM5	ESCA	65.7609	27.7174	6.52174
LSM5	PAAD	29.3478	69.0217	1.63043
LSM5	KIRP	60.0694	39.5833	0.347222
LSM5	LIHC	31.6216	64.0541	4.32432
LSM5	CESC	14.9153	76.9492	8.13559
LSM5	SARC	35.4086	54.0856	10.5058
LSM5	BRCA	32.1263	57.9387	9.935
LSM5	THYM	11.3821	86.1789	2.43902
LSM5	MESO	28.7356	71.2644	0
LSM5	COAD	56.4444	43.1111	0.444444
LSM5	STAD	49.4331	48.2993	2.26757
LSM5	SKCM	55.3134	38.4196	6.26703
LSM5	CHOL	22.2222	66.6667	11.1111
LSM5	KIRC	32.6376	66.9829	0.379507
LSM5	THCA	3.60721	96.3928	0
LSM5	HNSC	36.9732	57.4713	5.55556
LSM5	LAML	1.57068	89.5288	8.90052
LSM5	READ	64.2424	35.1515	0.606061
LSM5	LGG	22.807	76.4133	0.779727
LSM5	DLBC	29.1667	64.5833	6.25
LSM5	KICH	36.3636	62.1212	1.51515
LSM5	UCS	42.8571	39.2857	17.8571
LSM5	ACC	53.3333	40	6.66667
LSM5	PCPG	17.9012	82.0988	0
LSM5	UVM	11.25	88.75	0
NSUN5	GBM	81.9757	16.9844	1.03986
NSUN5	OV	39.7237	46.4594	13.8169
NSUN5	LUAD	41.165	47.5728	11.2621
NSUN5	LUSC	47.1058	43.7126	9.18164
NSUN5	PRAD	20.935	78.252	0.813008
NSUN5	UCEC	15.0558	77.3234	7.62082
NSUN5	BLCA	36.7647	53.4314	9.80392
NSUN5	TGCT	79.3333	18.6667	2
NSUN5	ESCA	51.087	37.5	11.413
NSUN5	PAAD	27.7174	69.0217	3.26087
NSUN5	KIRP	60.4167	39.2361	0.347222
NSUN5	LIHC	31.0811	62.973	5.94595
NSUN5	CESC	15.5932	71.5254	12.8814
NSUN5	SARC	27.6265	58.3658	14.0078
NSUN5	BRCA	28.4123	61.6527	9.935
NSUN5	THYM	13.0081	85.3659	1.62602
NSUN5	MESO	26.4368	71.2644	2.29885
NSUN5	COAD	48.6667	50.2222	1.11111
NSUN5	STAD	42.8571	51.0204	6.12245
NSUN5	SKCM	55.0409	39.2371	5.72207
NSUN5	CHOL	16.6667	72.2222	11.1111
NSUN5	KIRC	32.8273	66.7932	0.379507
NSUN5	THCA	3.80762	95.992	0.200401
NSUN5	HNSC	28.9272	61.3027	9.77011
NSUN5	LAML	0.52356	91.623	7.8534
NSUN5	READ	52.7273	46.0606	1.21212
NSUN5	LGG	24.1715	74.6589	1.16959
NSUN5	DLBC	27.0833	68.75	4.16667
NSUN5	KICH	36.3636	62.1212	1.51515
NSUN5	UCS	33.9286	42.8571	23.2143
NSUN5	ACC	55.5556	41.1111	3.33333
NSUN5	PCPG	14.1975	82.0988	3.7037
NSUN5	UVM	8.75	91.25	0
CPSF4	GBM	81.8024	17.1577	1.03986
CPSF4	OV	44.2142	43.3506	12.4352
CPSF4	LUAD	42.9126	46.6019	10.4854
CPSF4	LUSC	50.8982	40.9182	8.18363
CPSF4	PRAD	20.5285	78.252	1.21951
CPSF4	UCEC	16.3569	76.5799	7.0632
CPSF4	BLCA	37.2549	55.1471	7.59804
CPSF4	TGCT	74	23.3333	2.66667
CPSF4	ESCA	57.0652	32.0652	10.8696
CPSF4	PAAD	30.4348	66.8478	2.71739
CPSF4	KIRP	60.4167	39.2361	0.347222
CPSF4	LIHC	31.8919	61.0811	7.02703
CPSF4	CESC	15.2542	72.2034	12.5424
CPSF4	SARC	28.0156	56.0311	15.9533
CPSF4	BRCA	27.6695	59.7957	12.5348
CPSF4	THYM	13.0081	85.3659	1.62602
CPSF4	MESO	26.4368	71.2644	2.29885
CPSF4	COAD	49.5556	49.3333	1.11111
CPSF4	STAD	45.3515	47.8458	6.80272
CPSF4	SKCM	54.7684	38.6921	6.53951
CPSF4	CHOL	16.6667	72.2222	11.1111
CPSF4	KIRC	33.2068	66.6034	0.189753
CPSF4	THCA	4.00802	95.7916	0.200401
CPSF4	HNSC	32.7586	60.3448	6.89655
CPSF4	LAML	0	89.5288	10.4712
CPSF4	READ	52.1212	46.0606	1.81818
CPSF4	LGG	31.9688	67.4464	0.584795
CPSF4	DLBC	29.1667	66.6667	4.16667
CPSF4	KICH	37.8788	60.6061	1.51515
CPSF4	UCS	37.5	35.7143	26.7857
CPSF4	ACC	55.5556	36.6667	7.77778
CPSF4	PCPG	12.963	82.0988	4.93827
CPSF4	UVM	8.75	91.25	0
PUS7	GBM	81.2825	17.6776	1.03986
PUS7	OV	47.1503	39.8964	12.9534
PUS7	LUAD	42.7184	45.8252	11.4563
PUS7	LUSC	47.7046	41.517	10.7784
PUS7	PRAD	19.5122	78.4553	2.03252
PUS7	UCEC	14.4981	75.8364	9.66543
PUS7	BLCA	35.2941	55.3922	9.31373
PUS7	TGCT	71.3333	26	2.66667
PUS7	ESCA	53.2609	31.5217	15.2174
PUS7	PAAD	25	68.4783	6.52174
PUS7	KIRP	60.0694	38.5417	1.38889
PUS7	LIHC	31.6216	60.8108	7.56757
PUS7	CESC	14.9153	71.1864	13.8983
PUS7	SARC	28.7938	56.0311	15.1751
PUS7	BRCA	26.6481	59.1458	14.2061
PUS7	THYM	13.0081	85.3659	1.62602
PUS7	MESO	26.4368	71.2644	2.29885
PUS7	COAD	49.1111	49.5556	1.33333
PUS7	STAD	40.5896	47.3923	12.0181
PUS7	SKCM	54.4959	38.6921	6.81199
PUS7	CHOL	13.8889	72.2222	13.8889
PUS7	KIRC	33.2068	66.6034	0.189753
PUS7	THCA	4.00802	95.7916	0.200401
PUS7	HNSC	29.8851	61.4943	8.62069
PUS7	LAML	0	90.0524	9.94764
PUS7	READ	51.5152	46.6667	1.81818
PUS7	LGG	33.1384	66.2768	0.584795
PUS7	DLBC	29.1667	66.6667	4.16667
PUS7	KICH	37.8788	60.6061	1.51515
PUS7	UCS	39.2857	37.5	23.2143
PUS7	ACC	53.3333	36.6667	10
PUS7	PCPG	12.3457	82.0988	5.55556
PUS7	UVM	8.75	91.25	0
CBLL1	GBM	81.4558	17.5043	1.03986
CBLL1	OV	45.9413	40.9326	13.1261
CBLL1	LUAD	42.7184	45.4369	11.8447
CBLL1	LUSC	46.9062	41.7166	11.3772
CBLL1	PRAD	20.122	77.0325	2.84553
CBLL1	UCEC	14.3123	76.3941	9.29368
CBLL1	BLCA	35.7843	54.6569	9.55882
CBLL1	TGCT	71.3333	26	2.66667
CBLL1	ESCA	50	32.0652	17.9348
CBLL1	PAAD	24.4565	69.0217	6.52174
CBLL1	KIRP	60.4167	38.5417	1.04167
CBLL1	LIHC	32.1622	60.2703	7.56757
CBLL1	CESC	14.5763	71.1864	14.2373
CBLL1	SARC	30.3502	55.642	14.0078
CBLL1	BRCA	25.7196	59.8886	14.3918
CBLL1	THYM	13.0081	85.3659	1.62602
CBLL1	MESO	26.4368	70.1149	3.44828
CBLL1	COAD	49.1111	49.5556	1.33333
CBLL1	STAD	40.3628	47.8458	11.7914
CBLL1	SKCM	54.7684	38.6921	6.53951
CBLL1	CHOL	13.8889	72.2222	13.8889
CBLL1	KIRC	33.0171	66.6034	0.379507
CBLL1	THCA	4.00802	95.7916	0.200401
CBLL1	HNSC	28.7356	61.6858	9.57854
CBLL1	LAML	0	89.0052	10.9948
CBLL1	READ	51.5152	46.6667	1.81818
CBLL1	LGG	33.7232	65.8869	0.389864
CBLL1	DLBC	29.1667	66.6667	4.16667
CBLL1	KICH	37.8788	60.6061	1.51515
CBLL1	UCS	33.9286	37.5	28.5714
CBLL1	ACC	53.3333	36.6667	10
CBLL1	PCPG	12.3457	82.0988	5.55556
CBLL1	UVM	8.75	91.25	0
SND1	GBM	82.669	16.6378	0.693241
SND1	OV	48.3592	39.3782	12.2625
SND1	LUAD	40.5825	46.9903	12.4272
SND1	LUSC	42.1158	40.1198	17.7645
SND1	PRAD	19.5122	76.0163	4.47154
SND1	UCEC	14.1264	74.7212	11.1524
SND1	BLCA	33.0882	54.1667	12.7451
SND1	TGCT	65.3333	28	6.66667
SND1	ESCA	32.0652	34.2391	33.6957
SND1	PAAD	22.2826	69.0217	8.69565
SND1	KIRP	60.7639	38.5417	0.694444
SND1	LIHC	30.8108	59.4595	9.72973
SND1	CESC	12.5424	68.8136	18.6441
SND1	SARC	28.7938	56.4202	14.786
SND1	BRCA	26.8338	58.6815	14.4847
SND1	THYM	13.8211	83.7398	2.43902
SND1	MESO	22.9885	67.8161	9.1954
SND1	COAD	48.6667	50	1.33333
SND1	STAD	32.6531	48.9796	18.3673
SND1	SKCM	59.9455	35.9673	4.08719
SND1	CHOL	13.8889	69.4444	16.6667
SND1	KIRC	32.6376	66.0342	1.32827
SND1	THCA	4.00802	95.992	0
SND1	HNSC	18.1992	59.9617	21.8391
SND1	LAML	0	87.4346	12.5654
SND1	READ	51.5152	44.8485	3.63636
SND1	LGG	34.6979	64.5224	0.779727
SND1	DLBC	22.9167	64.5833	12.5
SND1	KICH	37.8788	60.6061	1.51515
SND1	UCS	28.5714	35.7143	35.7143
SND1	ACC	54.4444	35.5556	10
SND1	PCPG	12.963	81.4815	5.55556
SND1	UVM	8.75	91.25	0
METTL2B	GBM	82.8423	16.4645	0.693241
METTL2B	OV	48.3592	40.5872	11.0535
METTL2B	LUAD	40.9709	47.1845	11.8447
METTL2B	LUSC	41.9162	40.7186	17.3653
METTL2B	PRAD	19.9187	76.4228	3.65854
METTL2B	UCEC	15.4275	73.9777	10.5948
METTL2B	BLCA	33.5784	55.3922	11.0294
METTL2B	TGCT	65.3333	28.6667	6
METTL2B	ESCA	30.9783	35.8696	33.1522
METTL2B	PAAD	22.8261	69.0217	8.15217
METTL2B	KIRP	60.4167	39.2361	0.347222
METTL2B	LIHC	31.8919	58.9189	9.18919
METTL2B	CESC	12.8814	68.4746	18.6441
METTL2B	SARC	28.7938	56.8093	14.3969
METTL2B	BRCA	27.1123	58.8672	14.0204
METTL2B	THYM	13.8211	83.7398	2.43902
METTL2B	MESO	22.9885	68.9655	8.04598
METTL2B	COAD	48.6667	50	1.33333
METTL2B	STAD	33.3333	51.2472	15.4195
METTL2B	SKCM	59.673	35.6948	4.63215
METTL2B	CHOL	13.8889	72.2222	13.8889
METTL2B	KIRC	32.6376	66.0342	1.32827
METTL2B	THCA	4.00802	95.992	0
METTL2B	HNSC	18.1992	60.3448	21.4559
METTL2B	LAML	0	87.4346	12.5654
METTL2B	READ	52.1212	44.2424	3.63636
METTL2B	LGG	34.6979	64.5224	0.779727
METTL2B	DLBC	22.9167	64.5833	12.5
METTL2B	KICH	37.8788	60.6061	1.51515
METTL2B	UCS	32.1429	35.7143	32.1429
METTL2B	ACC	54.4444	35.5556	10
METTL2B	PCPG	12.3457	82.0988	5.55556
METTL2B	UVM	8.75	91.25	0
ELP3	GBM	8.66551	80.4159	10.9185
ELP3	OV	10.3627	24.525	65.1123
ELP3	LUAD	14.7573	34.7573	50.4854
ELP3	LUSC	10.5788	23.9521	65.4691
ELP3	PRAD	3.86179	43.6992	52.439
ELP3	UCEC	17.658	61.3383	21.0037
ELP3	BLCA	10.5392	30.1471	59.3137
ELP3	TGCT	73.3333	18.6667	8
ELP3	ESCA	23.913	30.4348	45.6522
ELP3	PAAD	10.8696	58.6957	30.4348
ELP3	KIRP	6.25	87.8472	5.90278
ELP3	LIHC	6.48649	23.5135	70
ELP3	CESC	12.8814	56.2712	30.8475
ELP3	SARC	21.4008	53.3074	25.2918
ELP3	BRCA	14.3918	33.3333	52.2748
ELP3	THYM	8.94309	90.2439	0.813008
ELP3	MESO	13.7931	68.9655	17.2414
ELP3	COAD	19.5556	37.5556	42.8889
[truncated: 2,556 more rows]

## Sheet: Table S6
Table S6. Integrated results of DESeq2 differential expression analysis and LASSO regression selection
Note: Mark: Mark with an asterisk (*) when the absolute value of the coefficient is greater than 0.
RNA modification genes	Log2FoldChange	Cancer	LASSO regression coefficients	Mark
BUD23	1.30311	ACC	0	NA
LSM7	1.51784	ACC	0	NA
MRM2	1.00262	ACC	0	NA
ADAT2	-1.39841	ACC	0	NA
FBL	1.22347	ACC	0	NA
IGF2BP3	4.90254	ACC	0	NA
TARBP1	-1.17197	ACC	0	NA
PCIF1	1.15068	ACC	0	NA
RPUSD1	1.01433	ACC	0	NA
IGF2BP1	4.27651	ACC	0	NA
LSM3	0.714605	ACC	0	NA
HNRNPC	0.787642	ACC	0	NA
ADARB2	-2.73924	ACC	0	NA
HENMT1	1.40443	ACC	0	NA
TET1	1.35727	ACC	0.00023335	*
ALYREF	0.95351	ACC	8.67e-06	*
RPUSD3	0.682428	ACC	0	NA
SND1	0.778435	ACC	0	NA
TRMT10B	-0.643251	ACC	0	NA
TRUB2	0.7068	ACC	0	NA
TRMT10C	0.677179	ACC	0	NA
CSTF2	0.569034	ACC	0	NA
TET3	-0.828404	ACC	0	NA
METTL16	0.533733	ACC	0	NA
G3BP1	0.541716	ACC	0	NA
DNMT1	0.655937	ACC	0.000277446	*
PUS1	0.673007	ACC	0	NA
PUS7	0.625951	ACC	0	NA
MRM3	0.522943	ACC	0	NA
EIF4G2	0.477349	ACC	0	NA
TRMT13	-0.488214	ACC	0	NA
PABPN1	-0.587136	ACC	0	NA
METTL3	-0.452709	ACC	0	NA
METTL1	0.688568	ACC	0	NA
ADARB1	-0.553032	ACC	0.000158824	*
TRMT10A	0.486901	ACC	0	NA
PCF11	-0.4082	ACC	0	NA
ZCCHC4	0.416147	ACC	0	NA
YBX1	0.465417	ACC	0	NA
NSUN2	0.379949	ACC	0	NA
ALKBH5	0.381406	ACC	0	NA
TRMT61B	-0.310653	ACC	0	NA
TRMT2B	0.334344	ACC	0	NA
ABCF1	0.32177	ACC	0	NA
TRMT11	-0.282775	ACC	0	NA
YTHDF2	0.222963	ACC	0	NA
CPSF2	0.264455	ACC	0	NA
CTU1	0.385452	ACC	0	NA
CFI	0.483313	ACC	0	NA
ELF3	0.715371	ACC	0	NA
METTL2A	0.202281	ACC	0	NA
FTSJ3	-0.220368	ACC	0	NA
PUS7L	0.216608	ACC	0	NA
NOP2	0.265377	ACC	0	NA
NAT10	0.168908	ACC	0	NA
FIP1L1	0.110394	ACC	0	NA
METTL8	-0.149854	ACC	0	NA
FBLL1	0.558614	ACC	0	NA
FTO	0.159484	ACC	0	NA
NUDT16	0.144035	ACC	0	NA
PRRC2A	0.120606	ACC	0	NA
CLP1	0.118275	ACC	0	NA
TET2	-0.101023	ACC	0	NA
DNMT3B	0.146803	ACC	0	NA
PUS10	-0.0874567	ACC	0	NA
WDR4	0.0957974	ACC	0	NA
ZC3H13	-0.0695139	ACC	0	NA
WTAP	-0.0402376	ACC	0	NA
ADAR	0.042187	ACC	0	NA
ADAT3	0.0285056	ACC	0	NA
EIF3A	0.0207992	ACC	0	NA
IGF2BP2	-0.026277	ACC	0	NA
ADARB1	-2.95055	BLCA	1.3e-05	*
IGF2BP1	7.40277	BLCA	0	NA
IGF2BP3	5.35677	BLCA	0.000100593	*
MRM2	0.754631	BLCA	0	NA
DNMT3B	2.05878	BLCA	0	NA
METTL1	0.998911	BLCA	0	NA
WDR4	1.07966	BLCA	0.000103654	*
HENMT1	1.23927	BLCA	0	NA
PUS1	0.948088	BLCA	0	NA
RPUSD1	0.827533	BLCA	0	NA
NUDT16	-0.742385	BLCA	0	NA
ALYREF	0.974783	BLCA	1.95e-05	*
NOP2	0.866794	BLCA	0	NA
METTL2A	0.66638	BLCA	3.83e-05	*
LSM7	1.09503	BLCA	0	NA
PUS7	0.936888	BLCA	0	NA
DNMT1	0.98723	BLCA	0	NA
TRUB2	0.691502	BLCA	0	NA
BUD23	0.64921	BLCA	-8.33e-06	*
TARBP1	0.885777	BLCA	0	NA
CSTF2	0.761492	BLCA	0	NA
RPUSD3	0.764773	BLCA	3.92e-05	*
FTO	-0.673667	BLCA	6.22e-05	*
PCF11	-0.674258	BLCA	-4.21e-05	*
ZC3H13	-0.688088	BLCA	0	NA
METTL16	-0.578373	BLCA	4.01e-05	*
NSUN2	0.667527	BLCA	0	NA
IGF2BP2	2.15547	BLCA	0	NA
CTU1	0.89345	BLCA	-0.000942529	*
LSM3	0.644663	BLCA	-4.79e-05	*
TRMT10B	-0.557321	BLCA	0	NA
TET3	0.813883	BLCA	0	NA
ADAT3	0.952383	BLCA	0	NA
ADAR	0.523848	BLCA	-3.18e-06	*
PABPN1	0.463459	BLCA	0	NA
EIF3A	-0.484801	BLCA	0	NA
NAT10	0.530329	BLCA	-9.23e-06	*
ADARB2	-2.08912	BLCA	0	NA
FTSJ3	0.389147	BLCA	0	NA
YTHDF2	0.303582	BLCA	0	NA
CLP1	0.436751	BLCA	0	NA
HNRNPC	0.284486	BLCA	0	NA
FBLL1	1.75963	BLCA	0	NA
PUS10	0.53369	BLCA	0	NA
FBL	0.548423	BLCA	0	NA
TRMT61B	0.330712	BLCA	0	NA
TRMT2B	0.369826	BLCA	0	NA
ALKBH5	-0.305472	BLCA	0	NA
WTAP	-0.280136	BLCA	0	NA
CPSF2	0.273345	BLCA	0	NA
PUS7L	0.313054	BLCA	0	NA
TRMT10A	0.34381	BLCA	0	NA
ABCF1	0.255647	BLCA	0	NA
SND1	0.223713	BLCA	0	NA
EIF4G2	-0.190491	BLCA	0	NA
TRMT10C	0.206854	BLCA	0	NA
G3BP1	0.205576	BLCA	0	NA
MRM3	0.219436	BLCA	0	NA
METTL8	-0.222202	BLCA	0	NA
ADAT2	0.227148	BLCA	0	NA
TET1	0.334952	BLCA	0	NA
YBX1	0.1802	BLCA	0	NA
FIP1L1	0.107306	BLCA	0	NA
CFI	-0.404981	BLCA	0	NA
METTL3	0.130903	BLCA	0	NA
TRMT11	-0.12164	BLCA	0	NA
PRRC2A	0.0737147	BLCA	0	NA
ZCCHC4	-0.0481237	BLCA	0	NA
PCIF1	-0.0461633	BLCA	0	NA
TET2	-0.0654555	BLCA	0	NA
ELF3	-0.0749478	BLCA	0	NA
TRMT13	0.012919	BLCA	0	NA
CSTF2	1.10988	BRCA	0	NA
HNRNPC	0.684776	BRCA	-1.75e-05	*
ADAR	1.13389	BRCA	0	NA
MRM2	0.796996	BRCA	0	NA
METTL2A	1.00922	BRCA	0	NA
ADAT2	-1.34646	BRCA	0	NA
TRUB2	0.774967	BRCA	0	NA
METTL3	-0.831466	BRCA	0	NA
TRMT13	-0.798153	BRCA	0	NA
CPSF2	0.688256	BRCA	0	NA
ALYREF	1.14001	BRCA	0	NA
SND1	0.620189	BRCA	0	NA
DNMT1	0.832226	BRCA	0	NA
NUDT16	-0.745512	BRCA	0	NA
IGF2BP1	3.63512	BRCA	0	NA
TRMT10C	0.694438	BRCA	0	NA
METTL1	0.860974	BRCA	0	NA
LSM3	0.611914	BRCA	0	NA
RPUSD1	0.910843	BRCA	0	NA
ADARB1	-0.751654	BRCA	0	NA
DNMT3B	1.29986	BRCA	0	NA
HENMT1	1.23039	BRCA	0	NA
TET3	0.832015	BRCA	0	NA
NAT10	0.581947	BRCA	0	NA
CFI	-1.17383	BRCA	2.6e-05	*
PCF11	-0.506877	BRCA	0	NA
IGF2BP3	2.88334	BRCA	0	NA
TRMT10A	0.603419	BRCA	0	NA
TRMT11	-0.618278	BRCA	0	NA
EIF4G2	0.486713	BRCA	0	NA
YTHDF2	0.363048	BRCA	0	NA
CLP1	0.531449	BRCA	0	NA
BUD23	0.56452	BRCA	0	NA
TRMT10B	-0.490118	BRCA	0	NA
PRRC2A	0.39406	BRCA	0	NA
NSUN2	0.43763	BRCA	0	NA
ABCF1	0.3851	BRCA	0	NA
WTAP	-0.337844	BRCA	0	NA
PUS7	0.534759	BRCA	0	NA
G3BP1	0.368375	BRCA	0	NA
PUS7L	0.468921	BRCA	0	NA
PABPN1	-0.460203	BRCA	0	NA
LSM7	0.630003	BRCA	0	NA
TRMT2B	0.358384	BRCA	0	NA
NOP2	0.511273	BRCA	0	NA
ZCCHC4	-0.306707	BRCA	0	NA
WDR4	0.435287	BRCA	0	NA
METTL8	0.287578	BRCA	0	NA
FTSJ3	0.397591	BRCA	0	NA
FIP1L1	0.202306	BRCA	0	NA
FTO	-0.459163	BRCA	0	NA
IGF2BP2	-0.934002	BRCA	0	NA
PUS10	0.285487	BRCA	0	NA
RPUSD3	0.31332	BRCA	0	NA
PCIF1	-0.186766	BRCA	0	NA
FBLL1	0.898424	BRCA	0	NA
PUS1	0.337924	BRCA	0	NA
ALKBH5	0.190391	BRCA	0	NA
TARBP1	0.263273	BRCA	0	NA
FBL	0.263036	BRCA	0	NA
MRM3	0.13533	BRCA	0	NA
CTU1	-0.219424	BRCA	0	NA
TRMT61B	0.0850346	BRCA	0	NA
TET2	-0.127718	BRCA	0	NA
ADARB2	-0.409667	BRCA	0	NA
ADAT3	-0.227525	BRCA	0	NA
ELF3	-0.237025	BRCA	0	NA
ZC3H13	-0.0692557	BRCA	0	NA
YBX1	-0.0949599	BRCA	0	NA
METTL16	-0.0469163	BRCA	0	NA
EIF3A	0.0388448	BRCA	0	NA
TET1	0.00531269	BRCA	0	NA
HENMT1	2.87837	CESC	-0.000468312	*
CSTF2	1.66381	CESC	0	NA
CLP1	1.18758	CESC	0	NA
IGF2BP1	9.48273	CESC	0	NA
IGF2BP3	5.82222	CESC	0	NA
MRM2	1.09195	CESC	7.24e-05	*
METTL2A	1.08214	CESC	0.000245913	*
ALYREF	1.63774	CESC	0	NA
DNMT1	1.38859	CESC	0	NA
TRMT10C	1.33622	CESC	0	NA
TRMT10B	-0.942112	CESC	0	NA
TRUB2	1.00985	CESC	-3.63e-05	*
YTHDF2	0.712584	CESC	0	NA
ADARB1	-2.12336	CESC	6.27e-05	*
FTO	-1.08498	CESC	0	NA
RPUSD1	1.17025	CESC	0	NA
CPSF2	0.758448	CESC	0	NA
HNRNPC	0.575548	CESC	0	NA
PCF11	-0.927318	CESC	0	NA
LSM3	1.00722	CESC	0	NA
TET3	1.27117	CESC	0	NA
PUS1	1.0009	CESC	0	NA
DNMT3B	1.67977	CESC	0	NA
G3BP1	0.63992	CESC	9.53e-06	*
METTL1	0.820741	CESC	0	NA
NOP2	0.867109	CESC	0	NA
METTL3	-0.639492	CESC	0	NA
YBX1	0.705197	CESC	0	NA
TRMT10A	0.822133	CESC	0.000128266	*
NSUN2	0.845363	CESC	0	NA
WDR4	0.81496	CESC	0	NA
ELF3	1.58344	CESC	0	NA
LSM7	1.07375	CESC	0	NA
TRMT13	-0.568083	CESC	4.48e-05	*
IGF2BP2	1.64657	CESC	0	NA
PCIF1	-0.49	CESC	0	NA
METTL16	-0.517425	CESC	0	NA
ABCF1	0.535043	CESC	0	NA
TRMT61B	0.419854	CESC	0	NA
ADAR	0.520128	CESC	0	NA
NUDT16	-0.61902	CESC	-2.58e-05	*
MRM3	0.602514	CESC	0	NA
TARBP1	0.508389	CESC	3.5e-05	*
TRMT2B	0.518384	CESC	0	NA
TET1	-1.30076	CESC	0.000397769	*
PUS7	0.542642	CESC	0.000138581	*
FBL	0.667347	CESC	0	NA
PUS10	0.526687	CESC	0.00018822	*
EIF4G2	0.375687	CESC	0	NA
ZC3H13	-0.460606	CESC	0	NA
BUD23	0.399957	CESC	0	NA
TRMT11	-0.42388	CESC	0	NA
ADAT2	-0.435309	CESC	0	NA
FTSJ3	0.300095	CESC	0	NA
ZCCHC4	-0.260634	CESC	0	NA
METTL8	0.311707	CESC	0	NA
FIP1L1	0.188983	CESC	0	NA
NAT10	0.216325	CESC	0	NA
FBLL1	0.878993	CESC	0	NA
EIF3A	0.1999	CESC	0	NA
PUS7L	0.172063	CESC	0	NA
TET2	-0.18775	CESC	0	NA
CTU1	0.187945	CESC	0	NA
WTAP	-0.0917245	CESC	0	NA
ALKBH5	-0.0827806	CESC	0	NA
ADAT3	0.0959223	CESC	0	NA
PABPN1	0.0388449	CESC	0	NA
ADARB2	0.189668	CESC	0	NA
RPUSD3	0.0293341	CESC	0	NA
CFI	0.0804537	CESC	0	NA
SND1	-0.0218401	CESC	0	NA
PRRC2A	0.0216169	CESC	0	NA
PUS7	1.90056	COAD	0	NA
SND1	1.65801	COAD	0	NA
ALYREF	1.7516	COAD	0	NA
FBL	1.59504	COAD	0	NA
WDR4	1.64166	COAD	0	NA
NAT10	1.25123	COAD	0	NA
MRM2	1.10844	COAD	0	NA
ADARB1	-2.50763	COAD	0.000207547	*
METTL1	1.54286	COAD	0	NA
G3BP1	1.15055	COAD	0	NA
ADARB2	-3.36047	COAD	0	NA
IGF2BP3	4.80604	COAD	0	NA
BUD23	1.15279	COAD	0	NA
CSTF2	1.67645	COAD	0	NA
DNMT1	1.19965	COAD	0	NA
PUS1	1.3094	COAD	0	NA
DNMT3B	1.58123	COAD	0	NA
LSM7	1.48051	COAD	0	NA
IGF2BP1	5.87128	COAD	0	NA
HENMT1	1.84674	COAD	0	NA
TRMT10C	1.28214	COAD	0	NA
TRUB2	1.15185	COAD	0	NA
FIP1L1	0.522701	COAD	0	NA
HNRNPC	0.954195	COAD	0	NA
NOP2	1.09878	COAD	0	NA
CPSF2	0.80897	COAD	0	NA
METTL2A	0.961171	COAD	0	NA
PUS7L	0.984204	COAD	0	NA
RPUSD1	1.02599	COAD	0	NA
TRMT2B	0.886206	COAD	0	NA
IGF2BP2	1.51233	COAD	0	NA
TRMT61B	0.691879	COAD	0	NA
NSUN2	0.657226	COAD	0	NA
PCF11	-0.737182	COAD	0	NA
TRMT10B	-0.722962	COAD	0	NA
YTHDF2	0.622912	COAD	0	NA
CLP1	0.725476	COAD	0	NA
LSM3	0.61473	COAD	0	NA
NUDT16	-0.655433	COAD	0	NA
PABPN1	-0.652339	COAD	0	NA
TRMT10A	0.64216	COAD	0	NA
METTL3	-0.612731	COAD	0	NA
EIF3A	0.53652	COAD	0	NA
ADAR	0.512667	COAD	0	NA
ALKBH5	-0.572585	COAD	0	NA
RPUSD3	0.457748	COAD	0	NA
FBLL1	-1.52574	COAD	0	NA
YBX1	0.546602	COAD	0	NA
TRMT13	-0.452788	COAD	0	NA
EIF4G2	0.439578	COAD	0	NA
TET3	0.71466	COAD	0	NA
PRRC2A	0.417257	COAD	0	NA
MRM3	0.44074	COAD	0	NA
ABCF1	0.363608	COAD	0	NA
TARBP1	0.529836	COAD	0	NA
CFI	0.700381	COAD	0	NA
ZCCHC4	0.263128	COAD	0	NA
ELF3	1.10993	COAD	0	NA
TET2	-0.33384	COAD	0	NA
PUS10	0.31548	COAD	0	NA
TRMT11	0.283668	COAD	0	NA
FTSJ3	0.245515	COAD	0	NA
PCIF1	0.272286	COAD	0	NA
FTO	-0.291587	COAD	0	NA
ZC3H13	0.286925	COAD	0	NA
TET1	-0.493314	COAD	0	NA
WTAP	0.164226	COAD	0	NA
ADAT2	0.224526	COAD	0	NA
METTL8	0.14603	COAD	0	NA
ADAT3	-0.163859	COAD	0	NA
CTU1	-0.115321	COAD	0	NA
METTL16	-0.0572129	COAD	0	NA
ALYREF	1.50223	GBM	0	NA
CSTF2	0.823787	GBM	0	NA
ADARB1	-1.90404	GBM	0	NA
PABPN1	-1.1164	GBM	0	NA
IGF2BP3	5.9135	GBM	0.000212036	*
FTSJ3	0.841947	GBM	-4.31e-05	*
ABCF1	0.907974	GBM	-0.000126958	*
YBX1	1.44591	GBM	0	NA
CLP1	1.15818	GBM	0.000532354	*
SND1	1.07913	GBM	-5.89e-06	*
METTL2A	1.05196	GBM	0	NA
METTL1	2.0799	GBM	6.52e-05	*
CPSF2	0.779162	GBM	-0.000125557	*
G3BP1	0.796627	GBM	0	NA
MRM2	0.740776	GBM	0.000445581	*
TARBP1	-1.39036	GBM	-0.000257348	*
TRMT10C	0.913015	GBM	0	NA
YTHDF2	0.721437	GBM	0.000101574	*
TET2	0.951681	GBM	-0.000105697	*
HENMT1	-1.4888	GBM	0	NA
CFI	2.30591	GBM	2.79e-05	*
MRM3	0.653601	GBM	7.51e-05	*
METTL16	0.683962	GBM	0	NA
HNRNPC	0.697494	GBM	-3.06e-05	*
LSM7	0.961538	GBM	0.000146119	*
FBL	0.865449	GBM	-9.72e-06	*
TRMT61B	0.55154	GBM	0	NA
FIP1L1	0.519807	GBM	3.05e-05	*
NUDT16	-1.04497	GBM	0	NA
BUD23	0.569226	GBM	0	NA
ADAT2	-0.790403	GBM	0	NA
WTAP	0.664371	GBM	0	NA
TRMT2B	0.678112	GBM	0.000707338	*
CTU1	-0.714822	GBM	0.000273696	*
EIF4G2	0.501631	GBM	1.12e-05	*
PCIF1	0.51136	GBM	-2.21e-05	*
TRMT10B	-0.41316	GBM	0	NA
RPUSD3	-0.461275	GBM	0	NA
LSM3	0.514105	GBM	0	NA
NAT10	0.35728	GBM	0	NA
PUS1	-0.521533	GBM	0	NA
WDR4	0.431971	GBM	0	NA
ADARB2	-1.18572	GBM	-1.98e-05	*
TRMT11	-0.426993	GBM	0	NA
TET1	0.772466	GBM	-0.000441698	*
ZCCHC4	0.390427	GBM	0	NA
DNMT1	0.550566	GBM	0	NA
ADAR	0.320051	GBM	0	NA
EIF3A	0.384434	GBM	0	NA
PRRC2A	0.332427	GBM	0	NA
ADAT3	-0.740737	GBM	0.000997764	*
ALKBH5	-0.260204	GBM	0	NA
FBLL1	-0.68871	GBM	-0.000662853	*
PUS7L	-0.311154	GBM	0	NA
PUS7	0.318016	GBM	0	NA
PUS10	-0.229317	GBM	0	NA
TRMT13	-0.319673	GBM	0	NA
FTO	0.227561	GBM	0	NA
DNMT3B	-0.444302	GBM	0	NA
METTL3	-0.256548	GBM	0	NA
IGF2BP2	0.771103	GBM	0.000126464	*
TET3	0.289738	GBM	0	NA
NOP2	0.218696	GBM	0	NA
TRUB2	0.200389	GBM	0	NA
ZC3H13	-0.203881	GBM	0	NA
TRMT10A	0.202948	GBM	0	NA
METTL8	0.167616	GBM	0	NA
IGF2BP1	1.07251	GBM	0	NA
NSUN2	0.0951439	GBM	0	NA
ELF3	0.258185	GBM	0	NA
PCF11	-0.0954665	GBM	0	NA
RPUSD1	-0.0176755	GBM	0	NA
IGF2BP1	6.22244	HNSC	3.25e-06	*
DNMT3B	2.3084	HNSC	0	NA
IGF2BP2	2.355	HNSC	1.38e-05	*
DNMT1	0.923642	HNSC	-2.69e-06	*
ADAR	0.729563	HNSC	0	NA
IGF2BP3	2.31722	HNSC	0	NA
PCF11	-0.676045	HNSC	0	NA
HENMT1	1.18649	HNSC	-0.000242007	*
NSUN2	0.54612	HNSC	4.34e-06	*
ELF3	-1.48711	HNSC	0	NA
MRM2	0.431605	HNSC	0	NA
PUS1	0.576851	HNSC	0	NA
NOP2	0.548827	HNSC	0	NA
RPUSD1	0.491922	HNSC	0	NA
CTU1	0.699163	HNSC	0	NA
ALYREF	0.472867	HNSC	0	NA
PUS7	0.501117	HNSC	0	NA
TET2	-0.50315	HNSC	0	NA
CSTF2	-0.367463	HNSC	0	NA
METTL3	0.388381	HNSC	0	NA
HNRNPC	0.235649	HNSC	0	NA
FTSJ3	0.300969	HNSC	0	NA
PABPN1	0.370098	HNSC	0	NA
RPUSD3	-0.368258	HNSC	0	NA
MRM3	-0.406909	HNSC	0	NA
WDR4	0.424379	HNSC	0	NA
TRMT10A	-0.372347	HNSC	0	NA
METTL1	0.355063	HNSC	0	NA
TRMT2B	-0.341843	HNSC	0	NA
CLP1	0.22447	HNSC	0	NA
NAT10	0.30011	HNSC	0	NA
PRRC2A	0.249117	HNSC	0	NA
ABCF1	0.235378	HNSC	0	NA
CFI	-0.670262	HNSC	9.17e-05	*
NUDT16	-0.317777	HNSC	0	NA
YTHDF2	-0.158353	HNSC	0	NA
TET1	0.624592	HNSC	0	NA
ADAT2	0.301812	HNSC	0	NA
ADARB1	0.366847	HNSC	0	NA
PUS10	0.256358	HNSC	0	NA
LSM7	0.37973	HNSC	0	NA
EIF3A	-0.217044	HNSC	0	NA
ALKBH5	-0.194791	HNSC	0	NA
YBX1	0.198124	HNSC	0	NA
EIF4G2	-0.198475	HNSC	0	NA
G3BP1	0.165988	HNSC	0	NA
METTL8	0.228937	HNSC	0	NA
TARBP1	0.246518	HNSC	0	NA
ADARB2	-0.863656	HNSC	-0.000115153	*
TRMT13	-0.186425	HNSC	0	NA
ZC3H13	-0.206148	HNSC	0	NA
TET3	0.286027	HNSC	0	NA
CPSF2	0.156074	HNSC	0	NA
TRMT11	0.172374	HNSC	0	NA
FIP1L1	0.110043	HNSC	0	NA
LSM3	-0.180842	HNSC	0	NA
PUS7L	-0.141086	HNSC	0	NA
BUD23	0.122392	HNSC	0	NA
SND1	0.0845102	HNSC	0	NA
TRMT10C	-0.0799294	HNSC	0	NA
FTO	-0.0773235	HNSC	0	NA
TRMT10B	-0.0703767	HNSC	0	NA
WTAP	0.04568	HNSC	0	NA
FBLL1	-0.284564	HNSC	0	NA
FBL	0.0777347	HNSC	0	NA
ZCCHC4	-0.0487406	HNSC	0	NA
METTL16	0.0447314	HNSC	0	NA
ADAT3	-0.0614178	HNSC	0	NA
TRMT61B	-0.0258471	HNSC	0	NA
TRUB2	0.0229525	HNSC	0	NA
PCIF1	0.0119402	HNSC	0	NA
METTL2A	0.00283506	HNSC	0	NA
IGF2BP3	4.88024	KIRC	0	NA
TET3	0.992063	KIRC	0	NA
PUS7	0.914879	KIRC	0	NA
LSM3	-0.794592	KIRC	0	NA
FBL	0.879344	KIRC	0	NA
TRMT10A	-0.639107	KIRC	0	NA
SND1	0.723995	KIRC	0	NA
FTO	0.79516	KIRC	0	NA
ADAT3	-1.01037	KIRC	0	NA
TRMT2B	-0.488775	KIRC	0	NA
NAT10	0.378286	KIRC	0	NA
ELF3	-1.16062	KIRC	0	NA
RPUSD3	-0.514404	KIRC	0	NA
NOP2	0.593822	KIRC	0.000240117	*
ALKBH5	0.354965	KIRC	0	NA
ADARB1	0.526492	KIRC	0	NA
TRUB2	-0.452485	KIRC	0	NA
ABCF1	-0.354633	KIRC	0	NA
NSUN2	0.298426	KIRC	0	NA
NUDT16	-0.480551	KIRC	0	NA
CLP1	0.305128	KIRC	0	NA
ZCCHC4	0.25714	KIRC	0	NA
FTSJ3	-0.309216	KIRC	0	NA
PUS1	0.468413	KIRC	0	NA
FIP1L1	-0.211505	KIRC	0	NA
PUS7L	0.365519	KIRC	0	NA
DNMT1	0.310552	KIRC	0	NA
DNMT3B	0.529266	KIRC	0.000282305	*
PUS10	0.288179	KIRC	0	NA
WTAP	0.25083	KIRC	0	NA
IGF2BP2	-1.00586	KIRC	9.53e-05	*
MRM2	0.193735	KIRC	0	NA
LSM7	0.393901	KIRC	0	NA
ALYREF	0.29508	KIRC	0	NA
RPUSD1	0.332564	KIRC	0	NA
PRRC2A	-0.221509	KIRC	0	NA
TRMT11	-0.23892	KIRC	0	NA
ADARB2	-0.778106	KIRC	0	NA
G3BP1	0.228242	KIRC	0	NA
METTL16	0.217919	KIRC	0	NA
CPSF2	-0.22721	KIRC	0	NA
TRMT10C	-0.219656	KIRC	0	NA
TET2	0.18665	KIRC	0	NA
METTL3	-0.23085	KIRC	0	NA
ADAT2	-0.275769	KIRC	0	NA
METTL1	0.24485	KIRC	0	NA
CSTF2	-0.136799	KIRC	0	NA
ZC3H13	-0.156959	KIRC	0	NA
YTHDF2	0.123923	KIRC	0	NA
YBX1	0.149774	KIRC	0	NA
IGF2BP1	0.52017	KIRC	0	NA
TARBP1	0.179728	KIRC	0	NA
EIF4G2	-0.124763	KIRC	0	NA
METTL8	0.129713	KIRC	0	NA
WDR4	0.122652	KIRC	0	NA
PABPN1	-0.176565	KIRC	0	NA
EIF3A	-0.12049	KIRC	0	NA
FBLL1	-0.474946	KIRC	0	NA
HENMT1	0.126199	KIRC	0	NA
BUD23	0.0850025	KIRC	0	NA
MRM3	0.0586615	KIRC	0	NA
TRMT13	0.066472	KIRC	0	NA
PCIF1	0.0504702	KIRC	0	NA
PCF11	0.0459707	KIRC	0	NA
CTU1	0.0732304	KIRC	0	NA
HNRNPC	0.031744	KIRC	0	NA
CFI	-0.0547965	KIRC	0	NA
TRMT10B	-0.0251973	KIRC	0	NA
ADAR	-0.0174562	KIRC	0	NA
TRMT61B	-0.00964613	KIRC	0	NA
TET1	0.0107975	KIRC	0	NA
METTL2A	-0.0013184	KIRC	0	NA
SND1	0.932662	KIRP	0	NA
MRM2	0.763162	KIRP	0	NA
METTL2A	0.715982	KIRP	0	NA
TRMT10A	-0.877903	KIRP	0	NA
NOP2	0.853908	KIRP	0	NA
DNMT3B	1.31548	KIRP	0	NA
PUS1	0.879851	KIRP	0	NA
BUD23	0.780474	KIRP	0	NA
IGF2BP3	3.68129	KIRP	0.00112144	*
ELF3	1.16284	KIRP	0	NA
MRM3	0.743382	KIRP	0	NA
METTL16	0.556582	KIRP	0	NA
TET3	0.626743	KIRP	0	NA
ALYREF	0.663759	KIRP	0	NA
ZCCHC4	0.385469	KIRP	0	NA
RPUSD1	0.700691	KIRP	0	NA
ADAT3	-0.909899	KIRP	0	NA
FTSJ3	0.482072	KIRP	0	NA
TRMT2B	-0.409974	KIRP	0	NA
PUS7	0.599538	KIRP	1.61e-05	*
NAT10	0.385053	KIRP	0	NA
FBL	0.617224	KIRP	0	NA
FBLL1	1.72841	KIRP	0	NA
FTO	0.511004	KIRP	0	NA
WDR4	0.462101	KIRP	0	NA
LSM7	0.650944	KIRP	0	NA
PUS7L	0.461575	KIRP	0	NA
PCIF1	0.369572	KIRP	0	NA
IGF2BP2	0.890108	KIRP	0	NA
PCF11	-0.438093	KIRP	0	NA
FIP1L1	-0.266602	KIRP	0	NA
CLP1	0.337192	KIRP	0	NA
METTL8	0.452764	KIRP	0	NA
HNRNPC	0.294924	KIRP	0	NA
TRMT10C	0.363739	KIRP	0	NA
CPSF2	0.271865	KIRP	0	NA
CFI	0.491976	KIRP	0	NA
RPUSD3	0.316027	KIRP	0	NA
ADARB2	-0.92988	KIRP	0	NA
NSUN2	0.233788	KIRP	0	NA
ADARB1	-0.3527	KIRP	0	NA
YBX1	0.270848	KIRP	0	NA
DNMT1	0.256468	KIRP	0	NA
TRMT10B	-0.244525	KIRP	0	NA
LSM3	-0.28405	KIRP	0	NA
TRMT13	-0.26292	KIRP	0	NA
METTL3	-0.22761	KIRP	0	NA
EIF3A	0.201809	KIRP	0	NA
ADAR	-0.172792	KIRP	0	NA
TRMT11	0.151516	KIRP	0	NA
PABPN1	-0.20255	KIRP	0	NA
NUDT16	-0.186699	KIRP	0	NA
TET2	-0.162383	KIRP	0	NA
METTL1	0.187949	KIRP	0	NA
WTAP	0.120346	KIRP	0	NA
TARBP1	0.149236	KIRP	0	NA
IGF2BP1	0.309082	KIRP	0	NA
HENMT1	-0.189709	KIRP	0	NA
EIF4G2	-0.100541	KIRP	0	NA
ADAT2	-0.14965	KIRP	0	NA
CSTF2	0.0913001	KIRP	0	NA
TRUB2	0.0954555	KIRP	0	NA
YTHDF2	0.0719971	KIRP	0	NA
ZC3H13	0.081676	KIRP	0	NA
ALKBH5	0.0703527	KIRP	0	NA
G3BP1	0.066621	KIRP	0	NA
PRRC2A	-0.0491517	KIRP	0	NA
TRMT61B	0.0382412	KIRP	0	NA
ABCF1	-0.0311518	KIRP	0	NA
CTU1	0.0265148	KIRP	0	NA
TET1	0.0211342	KIRP	0	NA
PUS10	-0.0110034	KIRP	0	NA
HENMT1	2.65263	PAAD	0	NA
TRMT13	-1.42486	PAAD	0	NA
DNMT3B	-2.10237	PAAD	0	NA
ADAT2	-1.79598	PAAD	0	NA
METTL3	-1.2863	PAAD	0	NA
CSTF2	1.1373	PAAD	7.78e-05	*
ALYREF	1.32697	PAAD	0	NA
TRMT10B	-0.962669	PAAD	0	NA
IGF2BP1	4.96563	PAAD	0	NA
MRM2	0.809008	PAAD	0	NA
FIP1L1	0.421838	PAAD	0	NA
PCF11	-0.76266	PAAD	0	NA
SND1	-1.06274	PAAD	0	NA
TRMT10C	0.788296	PAAD	0	NA
IGF2BP2	1.51194	PAAD	0	NA
DNMT1	0.744447	PAAD	0	NA
MRM3	-0.916737	PAAD	0	NA
TRMT10A	-0.821004	PAAD	0	NA
IGF2BP3	3.07376	PAAD	0	NA
ADAR	0.720559	PAAD	0	NA
TARBP1	-0.875386	PAAD	0	NA
LSM7	1.05483	PAAD	0	NA
TRMT61B	0.541927	PAAD	0.000324138	*
PUS10	-0.622586	PAAD	0	NA
PUS7L	-0.672577	PAAD	0	NA
EIF4G2	0.591743	PAAD	0	NA
EIF3A	-0.736423	PAAD	0	NA
METTL8	0.541645	PAAD	0	NA
ELF3	1.20284	PAAD	0	NA
YBX1	0.685472	PAAD	0	NA
PABPN1	-0.594516	PAAD	0	NA
CPSF2	0.497639	PAAD	0	NA
HNRNPC	0.522573	PAAD	5.13e-06	*
METTL1	-0.662475	PAAD	0	NA
ADARB2	-1.47599	PAAD	0	NA
BUD23	0.541659	PAAD	0	NA
CFI	0.783074	PAAD	0	NA
CTU1	-0.796003	PAAD	0	NA
FTO	0.407946	PAAD	0	NA
FBLL1	1.45918	PAAD	-0.000260676	*
LSM3	0.414273	PAAD	0	NA
FTSJ3	0.389866	PAAD	0	NA
CLP1	0.364673	PAAD	0	NA
G3BP1	0.345803	PAAD	0	NA
ZC3H13	0.294636	PAAD	0	NA
RPUSD3	-0.335639	PAAD	0	NA
ADAT3	-0.596336	PAAD	0	NA
METTL2A	0.254033	PAAD	0	NA
FBL	0.351511	PAAD	0	NA
YTHDF2	0.216265	PAAD	0	NA
TET3	0.269666	PAAD	0	NA
TRUB2	0.236149	PAAD	0	NA
WTAP	-0.203543	PAAD	0	NA
ALKBH5	0.202082	PAAD	0	NA
TRMT2B	0.148583	PAAD	0	NA
NOP2	0.239905	PAAD	0	NA
WDR4	-0.191326	PAAD	0	NA
TRMT11	-0.160502	PAAD	0	NA
NUDT16	0.172465	PAAD	0	NA
ADARB1	-0.170253	PAAD	0	NA
PCIF1	0.111004	PAAD	0	NA
ABCF1	0.120188	PAAD	0	NA
PUS7	-0.133937	PAAD	0	NA
PRRC2A	0.0797321	PAAD	0	NA
RPUSD1	0.10093	PAAD	0	NA
NAT10	-0.0748873	PAAD	0	NA
ZCCHC4	-0.049468	PAAD	0	NA
NSUN2	0.0495922	PAAD	0	NA
METTL16	-0.0443336	PAAD	0	NA
TET1	0.0118559	PAAD	0	NA
TET2	0.00652715	PAAD	0	NA
PUS1	0.0044074	PAAD	0	NA
FBLL1	3.77328	PCPG	0	NA
TRMT10C	-1.35226	PCPG	0	NA
FTSJ3	-1.10277	PCPG	0	NA
ADARB1	1.49477	PCPG	0	NA
TRMT13	-1.17613	PCPG	0	NA
METTL3	-0.783481	PCPG	0	NA
TARBP1	1.38012	PCPG	0	NA
CFI	-2.64806	PCPG	-0.000555039	*
WDR4	-0.951061	PCPG	0.00329228	*
YTHDF2	-0.721361	PCPG	0	NA
HNRNPC	-0.455182	PCPG	0	NA
METTL1	-1.06096	PCPG	-0.00122022	*
NUDT16	-0.887802	PCPG	0	NA
DNMT3B	1.31938	PCPG	0	NA
ADAR	0.864281	PCPG	0	NA
MRM3	-0.979381	PCPG	0.000615695	*
YBX1	-1.25892	PCPG	0	NA
METTL8	-0.588232	PCPG	-0.00463293	*
ADAT3	-1.16365	PCPG	0	NA
NAT10	-0.696381	PCPG	0.000596918	*
TET3	0.972026	PCPG	0	NA
TET2	0.799164	PCPG	4.24e-05	*
DNMT1	0.664803	PCPG	0	NA
PUS1	-0.817231	PCPG	0	NA
PRRC2A	0.349887	PCPG	0	NA
CSTF2	-0.464133	PCPG	0	NA
LSM7	0.699233	PCPG	0	NA
IGF2BP2	-2.2826	PCPG	0	NA
TRMT61B	-0.357359	PCPG	0	NA
IGF2BP3	3.24384	PCPG	0	NA
TRMT10A	-0.419092	PCPG	0	NA
TRUB2	-0.417423	PCPG	0	NA
FIP1L1	-0.31363	PCPG	0	NA
TET1	0.828906	PCPG	0	NA
WTAP	-0.329996	PCPG	0	NA
EIF3A	-0.458711	PCPG	0	NA
FBL	-0.518168	PCPG	0	NA
METTL2A	-0.343784	PCPG	0	NA
ELF3	1.44685	PCPG	0	NA
BUD23	0.409866	PCPG	0	NA
CLP1	-0.324442	PCPG	0	NA
ADAT2	-0.41481	PCPG	0	NA
ADARB2	1.69908	PCPG	0	NA
TRMT11	0.39765	PCPG	0	NA
ZC3H13	0.306585	PCPG	0	NA
RPUSD3	-0.352616	PCPG	0	NA
SND1	0.237923	PCPG	0	NA
PUS10	0.212815	PCPG	0	NA
LSM3	-0.220087	PCPG	0	NA
TRMT10B	-0.157348	PCPG	0	NA
CTU1	-0.309598	PCPG	0	NA
METTL16	-0.209817	PCPG	0	NA
NSUN2	-0.0978542	PCPG	0	NA
HENMT1	0.317739	PCPG	0	NA
ALYREF	0.146628	PCPG	0	NA
PUS7	-0.154778	PCPG	0	NA
ZCCHC4	-0.104095	PCPG	0	NA
IGF2BP1	-1.08803	PCPG	0	NA
CPSF2	-0.072449	PCPG	0	NA
FTO	-0.0675751	PCPG	0	NA
MRM2	-0.0575164	PCPG	0	NA
PCIF1	-0.0650826	PCPG	0	NA
G3BP1	-0.067953	PCPG	0	NA
PABPN1	-0.0960933	PCPG	0	NA
NOP2	-0.0675145	PCPG	0	NA
PUS7L	0.0528499	PCPG	0	NA
ABCF1	-0.0463245	PCPG	0	NA
PCF11	0.0582159	PCPG	0	NA
TRMT2B	0.0313946	PCPG	0	NA
EIF4G2	0.0249703	PCPG	0	NA
ALKBH5	-0.0109124	PCPG	0	NA
RPUSD1	-0.0049275	PCPG	0	NA
PUS7	1.67754	READ	0	NA
NOP2	1.55561	READ	0	NA
NAT10	1.24594	READ	-5.64e-05	*
TARBP1	1.39566	READ	0	NA
ADAT2	1.58432	READ	-0.000842295	*
SND1	1.00513	READ	0	NA
MRM2	0.834298	READ	0	NA
PUS1	1.29564	READ	0	NA
DNMT3B	2.01981	READ	-2.18e-05	*
METTL1	1.23742	READ	0	NA
IGF2BP1	5.72924	READ	0	NA
WDR4	1.475	READ	0	NA
TRMT11	0.8192	READ	0	NA
BUD23	0.843364	READ	1.16e-05	*
ALKBH5	-0.627868	READ	2.56e-05	*
RPUSD1	0.9737	READ	0	NA
FBL	1.07541	READ	-2.25e-05	*
NSUN2	0.53049	READ	0	NA
HENMT1	1.24051	READ	-0.00020964	*
CTU1	1.2125	READ	0	NA
G3BP1	0.54997	READ	0	NA
IGF2BP3	4.30445	READ	0	NA
CSTF2	0.738994	READ	0	NA
DNMT1	0.817538	READ	0	NA
TRMT2B	0.664493	READ	0	NA
PRRC2A	0.566769	READ	0	NA
PUS7L	0.585402	READ	-0.000137364	*
ADARB1	-0.984279	READ	0	NA
TET2	-0.660942	READ	0	NA
CFI	1.25416	READ	0	NA
PABPN1	0.535562	READ	0.00023597	*
ALYREF	0.647236	READ	0	NA
RPUSD3	0.52316	READ	0	NA
METTL3	0.560162	READ	0	NA
PCIF1	0.479334	READ	0	NA
TRMT10B	0.450337	READ	0	NA
IGF2BP2	0.65278	READ	0	NA
FIP1L1	0.300697	READ	0	NA
ZC3H13	0.540453	READ	0	NA
LSM7	0.736242	READ	0	NA
NUDT16	-0.431519	READ	0	NA
FTSJ3	0.40129	READ	0	NA
ABCF1	0.401154	READ	0	NA
TRUB2	0.390087	READ	0	NA
ZCCHC4	0.324144	READ	0	NA
TRMT10C	0.370297	READ	0	NA
ADAR	0.319437	READ	0	NA
TRMT61B	0.284936	READ	0	NA
TET3	0.313617	READ	0	NA
EIF3A	0.262171	READ	0	NA
FBLL1	-1.29575	READ	0	NA
EIF4G2	-0.209684	READ	0	NA
CLP1	0.235193	READ	0	NA
YTHDF2	0.197024	READ	0	NA
HNRNPC	0.180875	READ	0	NA
FTO	-0.205476	READ	0	NA
TRMT13	0.210042	READ	0	NA
ADARB2	-0.581629	READ	0	NA
CPSF2	0.163211	READ	0	NA
TRMT10A	-0.175499	READ	0	NA
WTAP	-0.0772735	READ	0	NA
TET1	-0.247061	READ	0	NA
PCF11	-0.10132	READ	0	NA
METTL2A	0.116252	READ	0	NA
METTL16	0.136821	READ	0	NA
ADAT3	-0.145407	READ	0	NA
YBX1	0.0563327	READ	0	NA
PUS10	-0.0551816	READ	0	NA
MRM3	-0.0189058	READ	0	NA
ELF3	0.0126212	READ	0	NA
METTL8	0.00909799	READ	0	NA
LSM3	-0.00335587	READ	0	NA
BUD23	1.1207	SKCM	0	NA
PCF11	-1.57328	SKCM	0	NA
ZC3H13	1.63111	SKCM	0	NA
PRRC2A	1.0965	SKCM	5.72e-06	*
SND1	1.4813	SKCM	0	NA
WTAP	-0.952772	SKCM	-2.24e-05	*
TRMT10B	-0.924182	SKCM	0	NA
MRM2	0.907519	SKCM	3.51e-05	*
ADAT2	-1.4342	SKCM	0	NA
TET2	-1.74212	SKCM	0	NA
ADAR	0.904257	SKCM	0	NA
RPUSD3	1.15335	SKCM	0	NA
CFI	2.88084	SKCM	0	NA
TET3	-1.82909	SKCM	8.28e-07	*
CSTF2	0.780294	SKCM	0	NA
METTL1	1.10542	SKCM	0	NA
ELF3	-3.60463	SKCM	5.97e-05	*
ABCF1	0.697725	SKCM	0	NA
LSM7	0.862278	SKCM	0	NA
PABPN1	-0.632652	SKCM	0	NA
ADAT3	-1.50566	SKCM	0	NA
FBLL1	2.49531	SKCM	0	NA
TRMT13	-0.936934	SKCM	0	NA
DNMT1	0.83443	SKCM	0	NA
ALKBH5	0.57182	SKCM	0	NA
METTL3	-0.611721	SKCM	0	NA
PUS10	-0.760824	SKCM	-0.00102765	*
ALYREF	0.74431	SKCM	0	NA
HENMT1	1.29846	SKCM	0	NA
METTL8	-0.615601	SKCM	0	NA
YBX1	0.743452	SKCM	0	NA
TRMT11	-0.649692	SKCM	0	NA
YTHDF2	0.466066	SKCM	0	NA
ADARB1	-1.02317	SKCM	0	NA
TRUB2	0.587999	SKCM	2.9e-05	*
METTL2A	0.464263	SKCM	0	NA
HNRNPC	0.366621	SKCM	0	NA
RPUSD1	0.562502	SKCM	2.83e-05	*
PUS7L	-0.714956	SKCM	0	NA
PUS7	0.475832	SKCM	0	NA
TRMT2B	0.41578	SKCM	0	NA
CPSF2	0.385096	SKCM	0	NA
FTSJ3	0.313498	SKCM	0	NA
NOP2	0.466996	SKCM	0	NA
LSM3	0.292972	SKCM	0	NA
WDR4	0.415058	SKCM	0	NA
TRMT10C	0.324996	SKCM	0	NA
DNMT3B	-0.495118	SKCM	0	NA
NUDT16	-0.423758	SKCM	0	NA
PCIF1	0.343597	SKCM	0	NA
TARBP1	-0.362587	SKCM	0	NA
FIP1L1	0.198048	SKCM	0	NA
ZCCHC4	-0.221995	SKCM	0	NA
CTU1	-0.353124	SKCM	0	NA
TRMT61B	0.182994	SKCM	0	NA
NAT10	0.143157	SKCM	0	NA
EIF3A	-0.177959	SKCM	0	NA
TRMT10A	-0.217522	SKCM	0	NA
TET1	0.259221	SKCM	0	NA
FTO	-0.131486	SKCM	0	NA
FBL	0.144973	SKCM	0	NA
METTL16	0.100709	SKCM	0	NA
IGF2BP2	-0.285724	SKCM	0	NA
CLP1	0.0996196	SKCM	0	NA
IGF2BP1	0.554805	SKCM	2.19e-05	*
ADARB2	0.318894	SKCM	0	NA
NSUN2	0.0421363	SKCM	0	NA
EIF4G2	-0.041463	SKCM	0	NA
G3BP1	-0.0219925	SKCM	0	NA
IGF2BP3	0.109015	SKCM	0	NA
PUS1	-0.0158884	SKCM	0	NA
MRM3	0.00427366	SKCM	0	NA
MRM2	-7.73285	THYM	0	NA
NOP2	-7.338	THYM	0	NA
PABPN1	-3.73187	THYM	0	NA
FIP1L1	-1.42323	THYM	0	NA
DNMT3B	2.96441	THYM	0	NA
TET2	-2.54373	THYM	0	NA
TET3	-1.75667	THYM	0	NA
LSM7	1.87793	THYM	0	NA
PCF11	-1.00643	THYM	0	NA
FBLL1	3.92775	THYM	0	NA
ADAR	-1.15437	THYM	3.92e-05	*
ALYREF	1.3759	THYM	0	NA
TRUB2	1.37803	THYM	0	NA
ADAT3	-1.47957	THYM	0	NA
LSM3	1.93365	THYM	0	NA
FBL	1.25934	THYM	0	NA
TET1	2.06717	THYM	-0.006584	*
METTL16	1.35288	THYM	0	NA
NUDT16	-1.98008	THYM	3.58e-06	*
BUD23	0.853964	THYM	0	NA
FTO	0.993284	THYM	0	NA
ELF3	2.21122	THYM	0	NA
METTL2A	1.07355	THYM	0	NA
YTHDF2	0.423123	THYM	0	NA
IGF2BP3	-3.33081	THYM	0	NA
FTSJ3	0.548129	THYM	0	NA
PUS1	0.732486	THYM	9.61e-05	*
CLP1	-0.729899	THYM	0	NA
WTAP	-0.561663	THYM	0	NA
CSTF2	0.83871	THYM	0	NA
YBX1	-0.715581	THYM	0	NA
METTL1	0.93566	THYM	0	NA
TRMT10C	0.92747	THYM	0.00108813	*
ZC3H13	0.63091	THYM	0	NA
ADARB2	1.77555	THYM	0	NA
TRMT10A	0.890915	THYM	0	NA
TRMT2B	0.357899	THYM	0	NA
MRM3	0.542792	THYM	0	NA
WDR4	0.721657	THYM	0	NA
PUS10	-0.509904	THYM	0	NA
G3BP1	0.574094	THYM	0	NA
PCIF1	-0.573387	THYM	0	NA
METTL3	-0.339216	THYM	0	NA
ZCCHC4	0.736926	THYM	0	NA
CFI	1.31108	THYM	0	NA
SND1	0.394368	THYM	0	NA
DNMT1	0.569336	THYM	-0.00015529	*
ALKBH5	-0.254273	THYM	0	NA
CPSF2	0.323958	THYM	0	NA
ABCF1	0.37132	THYM	0	NA
ADARB1	0.747685	THYM	0	NA
HNRNPC	-0.196492	THYM	0	NA
ADAT2	-0.505189	THYM	0	NA
TRMT11	0.617418	THYM	0.000807104	*
TARBP1	0.439495	THYM	0	NA
HENMT1	0.3824	THYM	0	NA
NAT10	0.329052	THYM	0	NA
TRMT10B	0.111897	THYM	0	NA
IGF2BP1	-1.03024	THYM	0	NA
IGF2BP2	-0.589631	THYM	0	NA
RPUSD1	0.170585	THYM	0	NA
TRMT13	0.237268	THYM	0	NA
CTU1	0.145219	THYM	0	NA
PRRC2A	-0.0738787	THYM	0	NA
TRMT61B	0.0974382	THYM	0	NA
EIF3A	0.0716399	THYM	0	NA
PUS7	0.100786	THYM	0	NA
EIF4G2	0.0286325	THYM	0	NA
METTL8	-0.0678084	THYM	0	NA
RPUSD3	-0.0178251	THYM	0	NA
NSUN2	-0.0274502	THYM	0	NA
PUS7L	0.00562803	THYM	0	NA
MRM2	-7.63229	UCS	0	NA
NOP2	-6.25443	UCS	0	NA
PABPN1	-4.27373	UCS	0	NA
IGF2BP1	10.9536	UCS	0	NA
IGF2BP3	8.60203	UCS	0	NA
DNMT3B	2.91891	UCS	0	NA
METTL2A	1.61358	UCS	-0.000518877	*
PCF11	-1.96924	UCS	0	NA
ALYREF	2.51451	UCS	0	NA
METTL3	-1.52412	UCS	0	NA
TRMT10B	-1.43055	UCS	0	NA
TRMT10C	1.85411	UCS	0	NA
CSTF2	1.58494	UCS	0	NA
HENMT1	3.02559	UCS	0	NA
IGF2BP2	3.23126	UCS	0	NA
TET3	1.69926	UCS	0	NA
LSM3	1.21904	UCS	0	NA
FIP1L1	-1.01493	UCS	-8.64e-05	*
TRUB2	1.33122	UCS	0	NA
YTHDF2	0.970986	UCS	0	NA
FBL	1.89465	UCS	0	NA
FBLL1	4.65887	UCS	0	NA
ADARB1	-1.62283	UCS	0	NA
ABCF1	1.22371	UCS	0	NA
ELF3	4.58252	UCS	0	NA
LSM7	1.6726	UCS	0	NA
G3BP1	0.845547	UCS	0	NA
TRMT13	-1.10934	UCS	0	NA
WDR4	1.19824	UCS	0	NA
TET1	2.04167	UCS	0	NA
RPUSD1	1.2934	UCS	0	NA
YBX1	1.22926	UCS	0	NA
BUD23	0.930678	UCS	0	NA
SND1	1.00963	UCS	0	NA
TRMT10A	0.916649	UCS	0	NA
TET2	-1.03962	UCS	0	NA
PUS1	1.19649	UCS	0	NA
PUS7	1.063	UCS	0	NA
DNMT1	1.17892	UCS	0	NA
FTSJ3	0.884135	UCS	-2.27e-07	*
PRRC2A	0.5797	UCS	0	NA
CLP1	1.10393	UCS	0	NA
HNRNPC	0.565486	UCS	0	NA
NAT10	0.675772	UCS	0	NA
METTL8	0.603446	UCS	0	NA
METTL1	0.916503	UCS	0	NA
MRM3	0.765145	UCS	0	NA
RPUSD3	0.566871	UCS	0	NA
CPSF2	0.505644	UCS	0	NA
FTO	-0.502332	UCS	0	NA
NUDT16	-0.547422	UCS	0	NA
ADAR	0.410478	UCS	0	NA
ADAT3	-0.819679	UCS	0	NA
TARBP1	0.727971	UCS	0	NA
CFI	-0.970908	UCS	0	NA
EIF4G2	0.385986	UCS	0	NA
NSUN2	0.291385	UCS	0	NA
ZCCHC4	-0.339665	UCS	0	NA
TRMT11	-0.378722	UCS	0	NA
ALKBH5	0.296208	UCS	0	NA
ADAT2	-0.309947	UCS	0	NA
PCIF1	-0.205929	UCS	0	NA
TRMT2B	0.221126	UCS	0	NA
WTAP	-0.115545	UCS	0	NA
TRMT61B	-0.140143	UCS	0	NA
ZC3H13	-0.153772	UCS	0	NA
PUS10	-0.127489	UCS	0	NA
PUS7L	0.111541	UCS	0	NA
CTU1	-0.139663	UCS	0	NA
EIF3A	-0.0380127	UCS	0	NA
ADARB2	0.107602	UCS	0	NA
METTL16	-0.0232129	UCS	0	NA
IGF2BP1	6.84569	LIHC	0	NA
ZC3H13	-2.1797	LIHC	-4.87e-06	*
IGF2BP3	6.00335	LIHC	4.4e-05	*
TRMT11	-1.26002	LIHC	0	NA
CSTF2	1.05663	LIHC	0.000120304	*
ADAT2	-1.53136	LIHC	0	NA
PCF11	-0.753021	LIHC	0	NA
ALYREF	1.25296	LIHC	0	NA
PUS10	-0.916605	LIHC	0	NA
FBL	1.37712	LIHC	0	NA
MRM2	0.538927	LIHC	0	NA
TET2	-0.946495	LIHC	0	NA
IGF2BP2	2.21701	LIHC	0	NA
HNRNPC	0.399482	LIHC	0	NA
ABCF1	0.592318	LIHC	0	NA
SND1	0.65538	LIHC	0	NA
TRMT10B	-0.67225	LIHC	0	NA
FTSJ3	0.56147	LIHC	0	NA
TARBP1	0.913608	LIHC	0	NA
PCIF1	0.382011	LIHC	0	NA
LSM7	0.804348	LIHC	0	NA
BUD23	0.528871	LIHC	0	NA
LSM3	0.574708	LIHC	0	NA
METTL2A	0.491016	LIHC	0	NA
TRMT13	-0.639666	LIHC	0	NA
PABPN1	-0.568903	LIHC	0	NA
ADAR	0.504852	LIHC	0	NA
PRRC2A	0.497235	LIHC	0	NA
ADARB1	-0.635264	LIHC	0	NA
YBX1	0.539639	LIHC	6.59e-06	*
DNMT1	0.626686	LIHC	0	NA
RPUSD1	0.480515	LIHC	0	NA
RPUSD3	0.407661	LIHC	0	NA
ADAT3	-0.707583	LIHC	0	NA
TRMT61B	0.341958	LIHC	0	NA
CFI	-0.727326	LIHC	0	NA
NSUN2	-0.310184	LIHC	0	NA
METTL1	0.488154	LIHC	0	NA
CLP1	0.287781	LIHC	0	NA
HENMT1	0.968478	LIHC	0	NA
FBLL1	1.53408	LIHC	0.000301838	*
METTL3	-0.357346	LIHC	0	NA
TET1	0.842375	LIHC	0	NA
WDR4	0.467125	LIHC	0	NA
TRMT10A	-0.348335	LIHC	0	NA
EIF4G2	0.276335	LIHC	0	NA
NAT10	0.222539	LIHC	0	NA
TET3	-0.413643	LIHC	0	NA
DNMT3B	0.548652	LIHC	0	NA
WTAP	-0.215448	LIHC	0	NA
ZCCHC4	0.195879	LIHC	0	NA
TRMT10C	0.218575	LIHC	0	NA
EIF3A	0.240125	LIHC	0	NA
G3BP1	0.168866	LIHC	0	NA
CPSF2	0.129163	LIHC	0	NA
NUDT16	-0.197886	LIHC	0	NA
PUS1	0.224147	LIHC	0	NA
FIP1L1	0.122757	LIHC	0	NA
PUS7	0.171412	LIHC	0	NA
TRMT2B	0.149092	LIHC	0	NA
ALKBH5	-0.123895	LIHC	0	NA
ADARB2	-0.440033	LIHC	0	NA
ELF3	-0.199548	LIHC	0	NA
FTO	0.0775616	LIHC	0	NA
PUS7L	-0.0524074	LIHC	0	NA
MRM3	-0.0648871	LIHC	0	NA
METTL16	0.0508636	LIHC	0	NA
YTHDF2	-0.0307463	LIHC	0	NA
METTL8	-0.0351562	LIHC	0	NA
TRUB2	0.00836761	LIHC	0	NA
CTU1	0.00964109	LIHC	0	NA
NOP2	-0.00560686	LIHC	0	NA
ADARB1	-2.56149	LUAD	0	NA
IGF2BP3	4.97383	LUAD	1.77e-05	*
CSTF2	1.48778	LUAD	0	NA
METTL2A	1.28749	LUAD	0	NA
IGF2BP1	6.80106	LUAD	4.52e-05	*
PCF11	-1.00868	LUAD	0	NA
TRUB2	1.27814	LUAD	0	NA
MRM2	1.16368	LUAD	0	NA
CPSF2	0.739239	LUAD	0	NA
SND1	0.815072	LUAD	0	NA
ALYREF	1.28337	LUAD	0	NA
ADAR	0.762345	LUAD	0	NA
NSUN2	0.973624	LUAD	0	NA
BUD23	0.888724	LUAD	0	NA
TRMT61B	0.926356	LUAD	0	NA
DNMT3B	1.78988	LUAD	0	NA
METTL1	1.44779	LUAD	0	NA
HNRNPC	0.776903	LUAD	0	NA
PUS7	1.03681	LUAD	0	NA
TRMT10A	1.11688	LUAD	0	NA
TRMT10C	1.13123	LUAD	0	NA
PUS7L	0.863237	LUAD	0	NA
YTHDF2	0.623724	LUAD	0	NA
EIF4G2	0.660073	LUAD	0	NA
FBL	0.859641	LUAD	0	NA
ADARB2	-2.17977	LUAD	0	NA
TRMT2B	0.673682	LUAD	0	NA
ADAT2	-1.11795	LUAD	0	NA
NAT10	0.685577	LUAD	0	NA
FTSJ3	0.620498	LUAD	0	NA
RPUSD1	0.969469	LUAD	0	NA
CLP1	0.726174	LUAD	0	NA
ZCCHC4	0.560689	LUAD	-1.11e-05	*
PUS1	0.807654	LUAD	0	NA
LSM7	0.799412	LUAD	0	NA
MRM3	0.616933	LUAD	0	NA
TRMT10B	-0.53267	LUAD	-9.33e-05	*
METTL3	-0.66774	LUAD	-2.97e-05	*
TET2	-0.570985	LUAD	-3.37e-05	*
PRRC2A	0.504999	LUAD	0	NA
ELF3	1.11967	LUAD	0	NA
ABCF1	0.488203	LUAD	0	NA
HENMT1	1.01417	LUAD	0	NA
METTL8	0.540303	LUAD	0	NA
G3BP1	0.380477	LUAD	0	NA
NUDT16	-0.715225	LUAD	0	NA
EIF3A	0.400148	LUAD	0	NA
LSM3	0.465611	LUAD	0	NA
TET1	0.937471	LUAD	0	NA
WDR4	0.554561	LUAD	0.000148115	*
FIP1L1	0.27897	LUAD	0	NA
RPUSD3	0.404479	LUAD	0	NA
CFI	0.71976	LUAD	0	NA
NOP2	0.480536	LUAD	0	NA
PABPN1	-0.385215	LUAD	0	NA
DNMT1	0.385432	LUAD	0	NA
ALKBH5	0.261987	LUAD	0	NA
METTL16	0.259084	LUAD	0	NA
CTU1	-0.445749	LUAD	0	NA
FBLL1	1.16741	LUAD	0	NA
TARBP1	0.336947	LUAD	0	NA
ADAT3	-0.412413	LUAD	0	NA
TRMT11	-0.200747	LUAD	0	NA
WTAP	-0.186015	LUAD	0	NA
PCIF1	-0.139769	LUAD	0	NA
YBX1	0.173119	LUAD	0	NA
FTO	-0.140125	LUAD	0	NA
TET3	0.0627727	LUAD	0	NA
PUS10	0.0423283	LUAD	0	NA
TRMT13	0.0326108	LUAD	0	NA
IGF2BP2	-0.0349786	LUAD	0	NA
ZC3H13	0.00090098	LUAD	0	NA
ALYREF	1.38745	LGG	0	NA
CSTF2	0.821312	LGG	0	NA
PABPN1	-1.03136	LGG	0	NA
FTSJ3	0.91031	LGG	0	NA
ABCF1	0.960839	LGG	0	NA
CLP1	0.969912	LGG	0	NA
SND1	1.06063	LGG	0	NA
METTL2A	0.930613	LGG	0	NA
TET2	1.08731	LGG	0	NA
CPSF2	0.826621	LGG	0	NA
ADARB1	-1.7627	LGG	0	NA
IGF2BP3	4.70589	LGG	0.000312638	*
YBX1	1.24893	LGG	0	NA
METTL16	0.775181	LGG	0	NA
G3BP1	0.765801	LGG	0	NA
HENMT1	-1.48711	LGG	0	NA
TARBP1	-1.2611	LGG	0	NA
TRMT10C	0.786826	LGG	0	NA
FIP1L1	0.568639	LGG	0	NA
MRM2	0.575919	LGG	0.000403557	*
YTHDF2	0.593059	LGG	0	NA
MRM3	0.60808	LGG	0	NA
METTL1	1.23027	LGG	2.55e-05	*
CTU1	-0.875916	LGG	0	NA
HNRNPC	0.651663	LGG	0	NA
FBL	0.793797	LGG	0	NA
ADAT2	-0.822955	LGG	0	NA
TRMT61B	0.475089	LGG	0	NA
LSM7	0.778603	LGG	0	NA
NUDT16	-1.00949	LGG	0	NA
CFI	1.68451	LGG	6.7e-05	*
EIF3A	0.567189	LGG	-2.41e-05	*
TET1	1.02762	LGG	0	NA
PCIF1	0.547846	LGG	0	NA
RPUSD3	-0.499621	LGG	0	NA
NAT10	0.388913	LGG	0	NA
BUD23	0.455919	LGG	0	NA
PUS1	-0.541009	LGG	0	NA
PRRC2A	0.439861	LGG	0	NA
TRMT10B	-0.348714	LGG	0	NA
ADAT3	-0.983426	LGG	0	NA
PUS10	-0.36196	LGG	0	NA
EIF4G2	0.392529	LGG	0	NA
ADAR	0.361321	LGG	0	NA
WDR4	0.369077	LGG	0	NA
TRMT2B	0.484073	LGG	0	NA
LSM3	0.373467	LGG	0	NA
FTO	0.3351	LGG	0	NA
WTAP	0.320257	LGG	0	NA
DNMT1	0.526246	LGG	2.62e-05	*
ALKBH5	-0.28059	LGG	0	NA
DNMT3B	-0.633199	LGG	0	NA
TRMT11	-0.343498	LGG	0	NA
ADARB2	-0.833786	LGG	0	NA
TRMT13	-0.414393	LGG	0	NA
TET3	0.414436	LGG	0	NA
ZCCHC4	0.237145	LGG	0	NA
PUS7L	-0.258681	LGG	0	NA
FBLL1	-0.438183	LGG	0	NA
METTL3	-0.23812	LGG	0	NA
TRUB2	0.172778	LGG	0	NA
NOP2	0.183739	LGG	0	NA
ELF3	-0.360806	LGG	0	NA
IGF2BP1	-1.26077	LGG	0	NA
TRMT10A	0.16935	LGG	0	NA
NSUN2	0.105238	LGG	0	NA
METTL8	0.122902	LGG	0	NA
PUS7	0.081976	LGG	0	NA
RPUSD1	-0.0448501	LGG	0	NA
ZC3H13	-0.0366907	LGG	0	NA
IGF2BP2	-0.0790513	LGG	0	NA
PCF11	-0.00873692	LGG	0	NA
ELF3	-6.23032	SARC	-0.000462984	*
DNMT1	2.22088	SARC	1.62e-05	*
ADARB1	-2.37118	SARC	0	NA
TET3	1.5568	SARC	0	NA
CFI	-3.08364	SARC	0	NA
TET1	2.6102	SARC	0	NA
WDR4	1.11489	SARC	0	NA
IGF2BP3	3.88107	SARC	0	NA
ADAT2	1.15841	SARC	0	NA
HENMT1	1.55095	SARC	0	NA
PUS7	1.16187	SARC	0	NA
FIP1L1	0.689705	SARC	0	NA
ALYREF	0.921018	SARC	0	NA
NOP2	0.854451	SARC	0	NA
DNMT3B	1.45544	SARC	0	NA
LSM7	0.925085	SARC	0	NA
TRMT10C	-0.604107	SARC	0	NA
PRRC2A	0.545177	SARC	0	NA
NUDT16	-0.607292	SARC	0	NA
NSUN2	0.459893	SARC	0	NA
METTL3	0.517674	SARC	0	NA
METTL1	1.7907	SARC	0	NA
G3BP1	0.436924	SARC	0	NA
MRM3	-0.552988	SARC	0	NA
ADAT3	0.861506	SARC	0	NA
LSM3	-0.548058	SARC	0	NA
ADAR	0.491974	SARC	0	NA
CTU1	0.722378	SARC	0	NA
CSTF2	0.575698	SARC	0	NA
TRMT13	0.420878	SARC	0	NA
TET2	0.614565	SARC	0	NA
RPUSD1	0.568155	SARC	0	NA
PUS7L	0.593955	SARC	0	NA
FBL	0.674583	SARC	0	NA
WTAP	0.39312	SARC	0	NA
RPUSD3	-0.397799	SARC	0	NA
NAT10	0.464798	SARC	0	NA
METTL8	-0.424531	SARC	0	NA
PUS1	0.570027	SARC	0	NA
IGF2BP2	1.48037	SARC	0	NA
TARBP1	0.578708	SARC	0	NA
TRMT61B	-0.287425	SARC	0	NA
FBLL1	1.13893	SARC	0	NA
PCF11	0.312471	SARC	0	NA
CPSF2	0.23463	SARC	0	NA
SND1	0.286864	SARC	0	NA
MRM2	0.202166	SARC	0	NA
TRUB2	-0.268993	SARC	0	NA
METTL16	-0.252038	SARC	0	NA
EIF4G2	-0.219057	SARC	0	NA
TRMT2B	-0.242963	SARC	0	NA
METTL2A	0.153968	SARC	0	NA
HNRNPC	0.116831	SARC	0	NA
ADARB2	-0.852845	SARC	0	NA
PABPN1	0.151914	SARC	0	NA
PCIF1	0.131877	SARC	0	NA
ALKBH5	0.236667	SARC	0	NA
FTO	-0.141606	SARC	0	NA
EIF3A	0.115344	SARC	0	NA
ZCCHC4	0.101956	SARC	0	NA
CLP1	-0.0877618	SARC	0	NA
YTHDF2	-0.0626686	SARC	0	NA
TRMT10A	0.106859	SARC	0	NA
IGF2BP1	0.50974	SARC	0	NA
TRMT10B	-0.0907857	SARC	0	NA
FTSJ3	0.0594218	SARC	0	NA
TRMT11	0.0809592	SARC	0	NA
ZC3H13	0.0715009	SARC	0	NA
YBX1	-0.0412453	SARC	0	NA
ABCF1	-0.0230114	SARC	0	NA
PUS10	-0.015559	SARC	0	NA
BUD23	-0.0130597	SARC	0	NA

## Sheet: Table S7
Table S7. Survival analysis: log-rank p-values, Hazard Ratios (HR), and 95% Confidence Intervals (CI)
Cancer	Log rank p value	HR	95%CI
ACC	0.0011	0.26	0.11-0.62
BLCA	0.0001	0.45	0.33-0.6
BRCA	0.0001	0.45	0.34-0.61
CESC	0.0001	0.33	0.2-0.55
COAD	0.065	0.66	0.42-1.02
GBM	0.0001	0.14	0.1-0.19
HNSC	0.0001	0.61	0.47-0.79
KIRC	0.0001	0.39	0.25-0.61
KIRP	0.075	0.48	0.21-1.1
LGG	0.0001	0.35	0.25-0.51
LIHC	0.0033	0.63	0.46-0.86
LUAD	0.0001	0.48	0.36-0.63
PAAD	0.0031	0.54	0.36-0.82
PCPG	0.0049	0	0
READ	0.0001	0.09	0.02-0.38
SARC	0.035	0.65	0.44-0.97
SKCM	0.0001	0.51	0.39-0.67
THYM	0.0006	0	0
UCS	0.0007	0.3	0.15-0.63

## Sheet: Table S8
Table S8. GSEA of KEGG pathways stratified by RMS risk groups
ID	Description	Setsize	Enrichmentscore	NES	pvalue	p.adjust	qvalue	Cancer
hsa04110	Cell cycle	158	-0.590797	-2.34669	1e-10	3.47e-08	2.74737e-08	ACC
hsa00982	Drug metabolism - cytochrome P450	67	0.633003	2.32201	1.12651e-08	1.9545e-06	1.54747e-06	ACC
hsa04390	Hippo signaling pathway	156	-0.51308	-2.03567	8.35475e-08	7.24775e-06	5.73839e-06	ACC
hsa04740	Olfactory transduction	216	0.441671	1.92249	7.63126e-08	7.24775e-06	5.73839e-06	ACC
hsa05224	Breast cancer	146	-0.526607	-2.0683	1.3896e-07	9.64382e-06	7.63548e-06	ACC
hsa00830	Retinol metabolism	66	0.604057	2.20723	4.22475e-07	2.44331e-05	1.93449e-05	ACC
hsa00980	Metabolism of xenobiotics by cytochrome P450	73	0.584398	2.18548	5.59581e-07	2.77392e-05	2.19625e-05	ACC
hsa04512	ECM-receptor interaction	89	-0.567721	-2.08406	8.81423e-07	3.82317e-05	3.02699e-05	ACC
hsa05226	Gastric cancer	148	-0.506342	-1.99782	1.37304e-06	5.29382e-05	4.19138e-05	ACC
hsa03010	Ribosome	138	-0.502325	-1.96821	1.62662e-06	5.64437e-05	4.46893e-05	ACC
hsa05206	MicroRNAs in cancer	166	-0.473663	-1.88701	3.08615e-06	9.73541e-05	7.708e-05	ACC
hsa05217	Basal cell carcinoma	63	-0.617692	-2.13392	4.06571e-06	0.000117567	9.30835e-05	ACC
hsa05165	Human papillomavirus infection	326	-0.396942	-1.69991	5.15896e-06	0.000137704	0.000109027	ACC
hsa04550	Signaling pathways regulating pluripotency of stem cells	143	-0.484533	-1.89357	5.95317e-06	0.000147554	0.000116825	ACC
hsa04151	PI3K-Akt signaling pathway	353	-0.383388	-1.66291	2.0987e-05	0.0004855	0.000384394	ACC
hsa04115	p53 signaling pathway	75	-0.542822	-1.93666	3.95607e-05	0.000857972	0.000679298	ACC
hsa03030	DNA replication	36	-0.660826	-2.0581	4.86461e-05	0.000992953	0.000786169	ACC
hsa00010	Glycolysis / Gluconeogenesis	67	0.518468	1.90186	6.17802e-05	0.00119098	0.000942961	ACC
hsa04814	Motor proteins	197	-0.420008	-1.70945	6.98896e-05	0.0012764	0.00101059	ACC
hsa04080	Neuroactive ligand-receptor interaction	360	-0.365955	-1.5917	9.07091e-05	0.0015738	0.00124606	ACC
hsa04657	IL-17 signaling pathway	95	-0.496741	-1.83554	0.000101339	0.0016745	0.00132578	ACC
hsa04310	Wnt signaling pathway	173	-0.419859	-1.67546	0.000174223	0.00274798	0.00217571	ACC
hsa05202	Transcriptional misregulation in cancer	195	-0.401821	-1.63748	0.000276905	0.00417766	0.00330766	ACC
hsa04974	Protein digestion and absorption	104	-0.47651	-1.78509	0.000388461	0.0056165	0.00444686	ACC
hsa00071	Fatty acid degradation	43	0.563645	1.89114	0.00046616	0.0064703	0.00512286	ACC
hsa04218	Cellular senescence	156	-0.411977	-1.63454	0.000821597	0.0109652	0.00868165	ACC
hsa04934	Cushing syndrome	155	-0.416583	-1.65361	0.000881546	0.0113295	0.00897012	ACC
hsa03460	Fanconi anemia pathway	54	-0.53056	-1.79086	0.00119075	0.0147569	0.0116837	ACC
hsa04613	Neutrophil extracellular trap formation	182	-0.392179	-1.5823	0.00127703	0.0152803	0.0120981	ACC
hsa05204	Chemical carcinogenesis - DNA adducts	68	0.481787	1.76691	0.00161331	0.0186606	0.0147745	ACC
hsa04010	MAPK signaling pathway	299	-0.34673	-1.46856	0.00209722	0.0234754	0.0185866	ACC
hsa04820	Cytoskeleton in muscle cells	232	-0.368047	-1.52437	0.00225661	0.0244701	0.0193742	ACC
hsa00620	Pyruvate metabolism	47	0.515967	1.77806	0.00247555	0.0245433	0.0194321	ACC
hsa04114	Oocyte meiosis	136	-0.4146	-1.61646	0.00246001	0.0245433	0.0194321	ACC
hsa05034	Alcoholism	179	-0.387815	-1.55986	0.00235201	0.0245433	0.0194321	ACC
hsa00860	Porphyrin metabolism	43	0.526298	1.76583	0.00261694	0.0252244	0.0199714	ACC
hsa05171	Coronavirus disease - COVID-19	228	-0.366695	-1.51539	0.00273791	0.0256772	0.0203299	ACC
hsa04914	Progesterone-mediated oocyte maturation	107	-0.42158	-1.58274	0.00337547	0.0308233	0.0244043	ACC
hsa04510	Focal adhesion	202	-0.371763	-1.51204	0.0036374	0.0323635	0.0256238	ACC
hsa04928	Parathyroid hormone synthesis, secretion and action	115	-0.417843	-1.58826	0.00374126	0.0324555	0.0256966	ACC
hsa00140	Steroid hormone biosynthesis	60	0.46765	1.69696	0.00394233	0.0333656	0.0264171	ACC
hsa05143	African trypanosomiasis	36	-0.561712	-1.74941	0.00408959	0.0337878	0.0267515	ACC
hsa05219	Bladder cancer	41	-0.545896	-1.75951	0.00503858	0.0406602	0.0321927	ACC
hsa05222	Small cell lung cancer	92	-0.436188	-1.6098	0.00532186	0.0419701	0.0332298	ACC
hsa05322	Systemic lupus erythematosus	128	-0.406933	-1.57212	0.00568081	0.0438054	0.0346829	ACC
hsa01523	Antifolate resistance	30	-0.569679	-1.69948	0.00660862	0.049852	0.0394702	ACC
hsa00650	Butanoate metabolism	27	0.586624	1.76285	0.00783747	0.0578639	0.0458137	ACC
hsa00053	Ascorbate and aldarate metabolism	28	0.56525	1.70821	0.00907964	0.0642987	0.0509084	ACC
hsa03082	ATP-dependent chromatin remodeling	114	-0.407373	-1.54759	0.0090054	0.0642987	0.0509084	ACC
hsa00983	Drug metabolism - other enzymes	78	0.407826	1.55369	0.00969773	0.0673023	0.0532865	ACC
hsa05216	Thyroid cancer	37	-0.540959	-1.69368	0.0100356	0.0682814	0.0540617	ACC
hsa03440	Homologous recombination	41	-0.521143	-1.67973	0.0103849	0.0692995	0.0548678	ACC
hsa05205	Proteoglycans in cancer	200	-0.34628	-1.40863	0.0116231	0.0760984	0.0602508	ACC
hsa04916	Melanogenesis	101	-0.402779	-1.50688	0.012385	0.0795853	0.0630116	ACC
hsa00280	Valine, leucine and isoleucine degradation	48	0.459619	1.58384	0.0129106	0.0814541	0.0644912	ACC
hsa05144	Malaria	50	-0.484392	-1.61119	0.0147051	0.090479	0.0716367	ACC
hsa05225	Hepatocellular carcinoma	168	-0.359289	-1.43313	0.0148626	0.090479	0.0716367	ACC
hsa04150	mTOR signaling pathway	156	-0.361491	-1.43423	0.0159131	0.0938467	0.074303	ACC
hsa05010	Alzheimer disease	388	-0.30075	-1.31437	0.0159566	0.0938467	0.074303	ACC
hsa00030	Pentose phosphate pathway	31	0.519801	1.61881	0.0185755	0.107429	0.0850565	ACC
hsa00350	Tyrosine metabolism	35	0.506687	1.62504	0.0229779	0.124583	0.0986386	ACC
hsa00040	Pentose and glucuronate interconversions	34	0.504213	1.59983	0.0229779	0.124583	0.0986386	ACC
hsa05160	Hepatitis C	152	-0.354508	-1.40013	0.0219274	0.124583	0.0986386	ACC
hsa04020	Calcium signaling pathway	252	-0.325541	-1.35683	0.0226642	0.124583	0.0986386	ACC
hsa05146	Amoebiasis	101	-0.383887	-1.4362	0.0241343	0.12884	0.102009	ACC
hsa04015	Rap1 signaling pathway	210	-0.33408	-1.36863	0.0250978	0.131953	0.104474	ACC
hsa03410	Base excision repair	44	-0.485505	-1.57195	0.0276956	0.137291	0.1087	ACC
hsa05210	Colorectal cancer	86	-0.409569	-1.49182	0.0275938	0.137291	0.1087	ACC
hsa00230	Purine metabolism	127	-0.36068	-1.39187	0.0272664	0.137291	0.1087	ACC
hsa04081	Hormone signaling	217	-0.322589	-1.32306	0.0267445	0.137291	0.1087	ACC
hsa01232	Nucleotide metabolism	84	-0.402877	-1.46366	0.0282063	0.137853	0.109145	ACC
hsa01522	Endocrine resistance	95	-0.380434	-1.40577	0.0290414	0.139359	0.110338	ACC
hsa05161	Hepatitis B	157	-0.345536	-1.37167	0.0293177	0.139359	0.110338	ACC
hsa03265	Virion - Ebolavirus, Lyssavirus and Morbillivirus	12	-0.661123	-1.58313	0.0312604	0.146586	0.116059	ACC
hsa04392	Hippo signaling pathway - multiple species	28	-0.549115	-1.61026	0.0332577	0.151848	0.120225	ACC
hsa05130	Pathogenic Escherichia coli infection	200	-0.329723	-1.34128	0.0328427	0.151848	0.120225	ACC
hsa04380	Osteoclast differentiation	136	-0.363107	-1.4157	0.034007	0.153252	0.121337	ACC
hsa00410	beta-Alanine metabolism	31	0.493631	1.53731	0.0346439	0.154121	0.122025	ACC
hsa03430	Mismatch repair	23	-0.563988	-1.5735	0.0353259	0.155165	0.122852	ACC
hsa04350	TGF-beta signaling pathway	108	-0.369822	-1.39398	0.0358089	0.155321	0.122975	ACC
hsa04360	Axon guidance	183	-0.334359	-1.35268	0.0388535	0.166447	0.131784	ACC
hsa04060	Cytokine-cytokine receptor interaction	291	-0.301062	-1.26857	0.0415335	0.175758	0.139156	ACC
hsa04742	Taste transduction	84	-0.391942	-1.42394	0.0430293	0.178829	0.141588	ACC
hsa05022	Pathways of neurodegeneration - multiple diseases	481	-0.273558	-1.21693	0.04329	0.178829	0.141588	ACC
hsa04726	Serotonergic synapse	112	-0.353105	-1.33578	0.0462329	0.188739	0.149434	ACC
hsa00500	Starch and sucrose metabolism	38	-0.458677	-1.45193	0.0473684	0.191126	0.151324	ACC
hsa04911	Insulin secretion	86	-0.393969	-1.435	0.0502872	0.200571	0.158802	ACC
hsa04668	TNF signaling pathway	118	-0.363966	-1.3869	0.0514675	0.202946	0.160682	ACC
hsa04933	AGE-RAGE signaling pathway in diabetic complications	100	-0.355779	-1.32911	0.0524535	0.20451	0.16192	ACC
hsa04148	Efferocytosis	157	-0.326101	-1.29452	0.0533333	0.20563	0.162807	ACC
hsa04936	Alcoholic liver disease	137	0.322932	1.31739	0.0545051	0.207838	0.164556	ACC
hsa00785	Lipoic acid metabolism	19	0.552555	1.54494	0.0588034	0.208634	0.165186	ACC
hsa04980	Cobalamin transport and metabolism	18	0.542424	1.49875	0.0583292	0.208634	0.165186	ACC
hsa00430	Taurine and hypotaurine metabolism	16	0.551182	1.47582	0.0567227	0.208634	0.165186	ACC
hsa05218	Melanoma	71	-0.394595	-1.39307	0.0586265	0.208634	0.165186	ACC
hsa04330	Notch signaling pathway	62	-0.404009	-1.39213	0.0592217	0.208634	0.165186	ACC
hsa05323	Rheumatoid arthritis	91	-0.369051	-1.36412	0.0558376	0.208634	0.165186	ACC
hsa04670	Leukocyte transendothelial migration	114	-0.344296	-1.30797	0.0575296	0.208634	0.165186	ACC
hsa04976	Bile secretion	87	0.335342	1.29782	0.0595238	0.208634	0.165186	ACC
hsa00052	Galactose metabolism	32	-0.489925	-1.47775	0.0643988	0.21929	0.173623	ACC
hsa05120	Epithelial cell signaling in Helicobacter pylori infection	70	-0.393426	-1.38461	0.0636516	0.21929	0.173623	ACC
hsa03272	Virion - Hepatitis viruses	47	-0.419654	-1.37706	0.0644599	0.21929	0.173623	ACC
hsa00640	Propanoate metabolism	32	0.469536	1.4808	0.0687076	0.231471	0.183267	ACC
hsa04966	Collecting duct acid secretion	27	-0.505742	-1.47328	0.0702869	0.232282	0.183909	ACC
hsa04950	Maturity onset diabetes of the young	26	-0.491064	-1.41177	0.0701107	0.232282	0.183909	ACC
hsa05330	Allograft rejection	36	0.436876	1.40428	0.0741588	0.242765	0.192209	ACC
hsa04977	Vitamin digestion and absorption	26	-0.486295	-1.39806	0.0756458	0.245318	0.194231	ACC
hsa05320	Autoimmune thyroid disease	46	0.395049	1.35339	0.0778302	0.247739	0.196147	ACC
hsa04370	VEGF signaling pathway	59	-0.393376	-1.33346	0.078534	0.247739	0.196147	ACC
hsa04810	Regulation of actin cytoskeleton	230	-0.30395	-1.25691	0.0771654	0.247739	0.196147	ACC
hsa04940	Type I diabetes mellitus	42	0.394306	1.3154	0.08	0.248983	0.197132	ACC
hsa04972	Pancreatic secretion	104	-0.3381	-1.26658	0.0809444	0.248983	0.197132	ACC
hsa04062	Chemokine signaling pathway	192	0.281922	1.20511	0.0810811	0.248983	0.197132	ACC
hsa04970	Salivary secretion	95	-0.346947	-1.28203	0.0820513	0.249753	0.197741	ACC
hsa04971	Gastric acid secretion	76	0.338737	1.27914	0.0829384	0.250258	0.198141	ACC
hsa01200	Carbon metabolism	115	0.311088	1.24553	0.0847458	0.253507	0.200714	ACC
hsa05223	Non-small cell lung cancer	72	-0.372362	-1.31921	0.0927487	0.275075	0.217791	ACC
hsa05332	Graft-versus-host disease	39	0.397449	1.29044	0.0969267	0.28503	0.225672	ACC
hsa04666	Fc gamma R-mediated phagocytosis	97	-0.341136	-1.26305	0.0994854	0.290096	0.229683	ACC
hsa05203	Viral carcinogenesis	199	-0.296516	-1.20723	0.10467	0.300766	0.238131	ACC
hsa04072	Phospholipase D signaling pathway	147	0.291065	1.2032	0.104878	0.300766	0.238131	ACC
hsa00770	Pantothenate and CoA biosynthesis	21	0.478001	1.36401	0.108974	0.309952	0.245404	ACC
hsa04614	Renin-angiotensin system	23	0.467484	1.36789	0.110638	0.310932	0.24618	ACC
hsa05235	PD-L1 expression and PD-1 checkpoint pathway in cancer	89	-0.339684	-1.24695	0.111111	0.310932	0.24618	ACC
hsa04721	Synaptic vesicle cycle	78	-0.357419	-1.2785	0.112847	0.313264	0.248026	ACC
hsa04750	Inflammatory mediator regulation of TRP channels	98	-0.332025	-1.23408	0.116554	0.320986	0.25414	ACC
hsa05033	Nicotine addiction	41	-0.400504	-1.29089	0.12305	0.336029	0.266051	ACC
hsa04145	Phagosome	154	-0.306039	-1.21274	0.123953	0.336029	0.266051	ACC
hsa05134	Legionellosis	56	-0.369096	-1.25415	0.132879	0.357434	0.282998	ACC
hsa00910	Nitrogen metabolism	17	-0.507858	-1.31604	0.13556	0.359167	0.28437	ACC
hsa03320	PPAR signaling pathway	75	-0.342621	-1.22239	0.135593	0.359167	0.28437	ACC
hsa05310	Asthma	29	0.416394	1.27378	0.14094	0.367715	0.291138	ACC
hsa04930	Type II diabetes mellitus	46	-0.382943	-1.25309	0.140138	0.367715	0.291138	ACC
hsa04922	Glucagon signaling pathway	107	0.295097	1.18055	0.142169	0.368153	0.291485	ACC
hsa04720	Long-term potentiation	67	0.334429	1.22677	0.147343	0.378726	0.299856	ACC
hsa04981	Folate transport and metabolism	30	-0.41977	-1.25227	0.152174	0.382918	0.303175	ACC
hsa05032	Morphine addiction	91	-0.321816	-1.18952	0.152284	0.382918	0.303175	ACC
hsa05167	Kaposi sarcoma-associated herpesvirus infection	189	-0.286483	-1.16352	0.15016	0.382918	0.303175	ACC
hsa04979	Cholesterol metabolism	51	-0.366428	-1.22713	0.154237	0.38322	0.303414	ACC
hsa05150	Staphylococcus aureus infection	92	0.301616	1.17037	0.154791	0.38322	0.303414	ACC
hsa04725	Cholinergic synapse	114	0.290947	1.16332	0.155718	0.38322	0.303414	ACC
hsa03420	Nucleotide excision repair	61	-0.352134	-1.21095	0.16129	0.392251	0.310564	ACC
hsa05166	Human T-cell leukemia virus 1 infection	221	-0.28136	-1.15638	0.161648	0.392251	0.310564	ACC
hsa05031	Amphetamine addiction	69	0.326794	1.20452	0.169492	0.405611	0.321142	ACC
hsa04926	Relaxin signaling pathway	129	-0.301474	-1.16842	0.168919	0.405611	0.321142	ACC
hsa04730	Long-term depression	60	-0.34679	-1.18087	0.174439	0.41177	0.326019	ACC
hsa04024	cAMP signaling pathway	225	-0.279403	-1.15102	0.173776	0.41177	0.326019	ACC
hsa05220	Chronic myeloid leukemia	76	-0.330979	-1.18282	0.175862	0.412325	0.326458	ACC
hsa04727	GABAergic synapse	89	-0.319372	-1.17239	0.182906	0.42032	0.332788	ACC
hsa05215	Prostate cancer	97	-0.314535	-1.16456	0.181818	0.42032	0.332788	ACC
hsa04921	Oxytocin signaling pathway	154	-0.291073	-1.15344	0.18258	0.42032	0.332788	ACC
hsa04672	Intestinal immune network for IgA production	47	0.345416	1.19033	0.186916	0.426709	0.337847	ACC
hsa04917	Prolactin signaling pathway	70	-0.328935	-1.15765	0.19598	0.441591	0.349629	ACC
hsa04520	Adherens junction	93	-0.31191	-1.1529	0.194958	0.441591	0.349629	ACC
hsa00534	Glycosaminoglycan biosynthesis - heparan sulfate / heparin	24	0.408821	1.20031	0.201717	0.451585	0.357542	ACC
hsa05213	Endometrial cancer	58	-0.343795	-1.16871	0.207972	0.458302	0.36286	ACC
hsa00240	Pyrimidine metabolism	57	-0.340578	-1.16269	0.209732	0.458302	0.36286	ACC
hsa05412	Arrhythmogenic right ventricular cardiomyopathy	86	-0.313537	-1.14203	0.207547	0.458302	0.36286	ACC
hsa04514	Cell adhesion molecules	157	-0.283596	-1.12579	0.21	0.458302	0.36286	ACC
hsa00340	Histidine metabolism	22	0.418631	1.21197	0.213531	0.460091	0.364277	ACC
hsa04061	Viral protein interaction with cytokine and cytokine receptor	100	-0.30328	-1.13299	0.21489	0.460091	0.364277	ACC
hsa04022	cGMP-PKG signaling pathway	166	-0.284385	-1.13295	0.212171	0.460091	0.364277	ACC
hsa04713	Circadian entrainment	97	-0.305137	-1.12977	0.216123	0.460091	0.364277	ACC
hsa04622	RIG-I-like receptor signaling pathway	67	-0.325113	-1.13232	0.221088	0.467791	0.370373	ACC
hsa05212	Pancreatic cancer	76	-0.317375	-1.1342	0.224138	0.471369	0.373206	ACC
hsa04960	Aldosterone-regulated sodium reabsorption	37	-0.372212	-1.16535	0.233929	0.479447	0.379602	ACC
hsa04978	Mineral absorption	60	-0.333153	-1.13444	0.234888	0.479447	0.379602	ACC
hsa04270	Vascular smooth muscle contraction	134	-0.290477	-1.12916	0.233108	0.479447	0.379602	ACC
hsa05145	Toxoplasmosis	110	-0.297743	-1.12726	0.234007	0.479447	0.379602	ACC
hsa04014	Ras signaling pathway	236	-0.264582	-1.096	0.234837	0.479447	0.379602	ACC
hsa00564	Glycerophospholipid metabolism	102	0.282257	1.11271	0.236453	0.47982	0.379897	ACC
hsa00051	Fructose and mannose metabolism	34	0.36566	1.16021	0.242152	0.482907	0.382341	ACC
hsa03022	Basal transcription factors	43	-0.358092	-1.1602	0.241319	0.482907	0.382341	ACC
hsa00514	Other types of O-glycan biosynthesis	46	-0.351578	-1.15046	0.243945	0.482907	0.382341	ACC
hsa03013	Nucleocytoplasmic transport	108	-0.295366	-1.11333	0.244932	0.482907	0.382341	ACC
hsa04146	Peroxisome	82	0.289395	1.11086	0.243961	0.482907	0.382341	ACC
hsa04068	FoxO signaling pathway	129	-0.286588	-1.11073	0.246622	0.48349	0.382803	ACC
hsa00565	Ether lipid metabolism	50	-0.340758	-1.13344	0.251282	0.487122	0.385678	ACC
hsa05100	Bacterial invasion of epithelial cells	77	-0.313531	-1.1244	0.250859	0.487122	0.385678	ACC
hsa04724	Glutamatergic synapse	116	0.274682	1.0985	0.258621	0.498563	0.394737	ACC
hsa03040	Spliceosome	160	-0.277264	-1.10373	0.268412	0.514581	0.407419	ACC
hsa00790	Folate biosynthesis	28	-0.386988	-1.13483	0.277879	0.523369	0.414377	ACC
hsa00513	Various types of N-glycan biosynthesis	42	-0.35055	-1.13213	0.279029	0.523369	0.414377	ACC
hsa04261	Adrenergic signaling in cardiomyocytes	154	0.259924	1.08128	0.276543	0.523369	0.414377	ACC
hsa05132	Salmonella infection	251	-0.257902	-1.07512	0.278302	0.523369	0.414377	ACC
hsa04920	Adipocytokine signaling pathway	70	-0.309462	-1.08911	0.281407	0.524991	0.415661	ACC
hsa04929	GnRH secretion	64	-0.31207	-1.07961	0.292724	0.543183	0.430065	ACC
hsa00120	Primary bile acid biosynthesis	17	0.410761	1.12726	0.314402	0.576731	0.456626	ACC
hsa05162	Measles	133	-0.276499	-1.07409	0.315789	0.576731	0.456626	ACC
hsa03250	Viral life cycle - HIV-1	64	-0.309779	-1.07168	0.313029	0.576731	0.456626	ACC
hsa04625	C-type lectin receptor signaling pathway	104	-0.288239	-1.07979	0.318718	0.579033	0.458449	ACC
hsa05140	Leishmaniasis	75	-0.298506	-1.065	0.330508	0.588136	0.465656	ACC
hsa04623	Cytosolic DNA-sensing pathway	78	-0.296146	-1.05933	0.329861	0.588136	0.465656	ACC
hsa05207	Chemical carcinogenesis - receptor activation	196	-0.259492	-1.05577	0.325843	0.588136	0.465656	ACC
hsa05169	Epstein-Barr virus infection	195	-0.258591	-1.0538	0.330144	0.588136	0.465656	ACC
hsa04744	Phototransduction	28	0.356035	1.07595	0.351648	0.619447	0.490447	ACC
hsa05030	Cocaine addiction	49	0.306234	1.0618	0.351675	0.619447	0.490447	ACC
hsa05142	Chagas disease	102	-0.277302	-1.04015	0.362416	0.635143	0.502874	ACC
hsa00450	Selenocompound metabolism	17	0.392408	1.07689	0.369168	0.63732	0.504598	ACC
hsa00100	Steroid biosynthesis	20	-0.394795	-1.06821	0.36862	0.63732	0.504598	ACC
hsa04728	Dopaminergic synapse	131	0.254326	1.03864	0.366906	0.63732	0.504598	ACC
hsa01210	2-Oxocarboxylic acid metabolism	33	0.338332	1.06595	0.377232	0.648018	0.513067	ACC
hsa05135	Yersinia infection	136	-0.266373	-1.03855	0.380952	0.651185	0.515575	ACC
hsa00360	Phenylalanine metabolism	16	0.397092	1.06324	0.388655	0.655725	0.519169	ACC
hsa00260	Glycine, serine and threonine metabolism	40	0.316977	1.03839	0.390071	0.655725	0.519169	ACC
hsa05163	Human cytomegalovirus infection	220	-0.250224	-1.03007	0.391167	0.655725	0.519169	ACC
hsa03083	Polycomb repressive complex	83	-0.281978	-1.02349	0.385666	0.655725	0.519169	ACC
hsa00515	Mannose type O-glycan biosynthesis	23	-0.368665	-1.02856	0.407895	0.674832	0.534298	ACC
hsa04723	Retrograde endocannabinoid signaling	148	-0.259946	-1.02564	0.409015	0.674832	0.534298	ACC
hsa04913	Ovarian steroidogenesis	52	-0.303387	-1.01635	0.410345	0.674832	0.534298	ACC
hsa05131	Shigellosis	246	-0.242963	-1.01546	0.40678	0.674832	0.534298	ACC
hsa05417	Lipid and atherosclerosis	209	-0.248767	-1.01798	0.41242	0.675047	0.534467	ACC
hsa05410	Hypertrophic cardiomyopathy	99	-0.272117	-1.01306	0.421053	0.68594	0.543092	ACC
hsa05340	Primary immunodeficiency	37	0.314657	1.02046	0.429864	0.697023	0.551867	ACC
hsa04924	Renin secretion	69	-0.286919	-1.00447	0.436333	0.704221	0.557566	ACC
hsa04610	Complement and coagulation cascades	86	-0.27326	-0.995327	0.444254	0.713686	0.56506	ACC
hsa00130	Ubiquinone and other terpenoid-quinone biosynthesis	12	-0.430863	-1.03175	0.453465	0.725127	0.574118	ACC
hsa03020	RNA polymerase	33	-0.328324	-1.00203	0.465704	0.741281	0.586908	ACC
hsa04130	SNARE interactions in vesicular transport	33	0.313013	0.986183	0.46875	0.742723	0.58805	ACC
hsa01250	Biosynthesis of nucleotide sugars	37	-0.310256	-0.971372	0.5	0.788636	0.624402	ACC
hsa05414	Dilated cardiomyopathy	104	-0.256682	-0.961576	0.536256	0.841096	0.665937	ACC
hsa04662	B cell receptor signaling pathway	84	-0.263778	-0.958314	0.542169	0.841096	0.665937	ACC
hsa04071	Sphingolipid signaling pathway	121	-0.250424	-0.95635	0.542955	0.841096	0.665937	ACC
hsa04975	Fat digestion and absorption	42	-0.291403	-0.941115	0.542461	0.841096	0.665937	ACC
hsa04918	Thyroid hormone synthesis	75	0.255843	0.9601	0.546117	0.842233	0.666837	ACC
hsa05214	Glioma	75	-0.264994	-0.945433	0.549153	0.843168	0.667577	ACC
hsa04935	Growth hormone synthesis, secretion and action	121	0.235632	0.952094	0.554762	0.84626	0.670025	ACC
hsa00601	Glycosphingolipid biosynthesis - lacto and neolacto series	28	0.309828	0.936316	0.556044	0.84626	0.670025	ACC
hsa04658	Th1 and Th2 cell differentiation	91	-0.254664	-0.941311	0.571912	0.866609	0.686137	ACC
hsa05170	Human immunodeficiency virus 1 infection	207	-0.231947	-0.947619	0.586922	0.871354	0.689893	ACC
hsa00480	Glutathione metabolism	57	0.265116	0.945531	0.58867	0.871354	0.689893	ACC
hsa04260	Cardiac muscle contraction	87	0.244236	0.945224	0.592857	0.871354	0.689893	ACC
hsa00380	Tryptophan metabolism	42	0.281001	0.937415	0.578824	0.871354	0.689893	ACC
hsa04620	Toll-like receptor signaling pathway	103	-0.249355	-0.934323	0.597643	0.871354	0.689893	ACC
hsa00600	Sphingolipid metabolism	54	-0.276457	-0.933159	0.580645	0.871354	0.689893	ACC
hsa00670	One carbon pool by folate	38	0.283993	0.924018	0.592593	0.871354	0.689893	ACC
hsa04925	Aldosterone synthesis and secretion	98	-0.248345	-0.923058	0.596284	0.871354	0.689893	ACC
hsa00511	Other glycan degradation	18	0.324631	0.896976	0.591286	0.871354	0.689893	ACC
hsa04630	JAK-STAT signaling pathway	161	-0.235634	-0.940135	0.606852	0.878445	0.695507	ACC
hsa00730	Thiamine metabolism	15	-0.3584	-0.897779	0.60757	0.878445	0.695507	ACC
hsa03018	RNA degradation	78	-0.255094	-0.912483	0.621528	0.894375	0.70812	ACC
hsa00533	Glycosaminoglycan biosynthesis - keratan sulfate	14	0.325643	0.857469	0.623742	0.894375	0.70812	ACC
hsa04064	NF-kappa B signaling pathway	104	-0.244349	-0.915372	0.629005	0.895149	0.708733	ACC
hsa00590	Arachidonic acid metabolism	62	-0.263043	-0.906395	0.629442	0.895149	0.708733	ACC
hsa04962	Vasopressin-regulated water reabsorption	44	-0.272807	-0.883287	0.638596	0.904461	0.716106	ACC
hsa04640	Hematopoietic cell lineage	97	0.236317	0.92925	0.644391	0.908959	0.719667	ACC
hsa04066	HIF-1 signaling pathway	109	-0.239017	-0.90574	0.650502	0.913863	0.72355	ACC
hsa04611	Platelet activation	125	0.223314	0.909735	0.672941	0.922972	0.730762	ACC
hsa04650	Natural killer cell mediated cytotoxicity	121	-0.23785	-0.908331	0.670103	0.922972	0.730762	ACC
hsa04340	Hedgehog signaling pathway	55	-0.261288	-0.884648	0.66041	0.922972	0.730762	ACC
hsa00591	Linoleic acid metabolism	30	-0.294381	-0.878201	0.663043	0.922972	0.730762	ACC
hsa04973	Carbohydrate digestion and absorption	49	-0.26456	-0.876904	0.672945	0.922972	0.730762	ACC
hsa04964	Proximal tubule bicarbonate reclamation	23	-0.309427	-0.863287	0.671053	0.922972	0.730762	ACC
hsa05152	Tuberculosis	173	-0.227161	-0.906495	0.686469	0.937813	0.742513	ACC
hsa05020	Prion disease	276	-0.21733	-0.918919	0.695046	0.945808	0.748843	ACC
hsa05230	Central carbon metabolism in cancer	69	0.238851	0.880373	0.699758	0.946923	0.749725	ACC
hsa00531	Glycosaminoglycan degradation	19	-0.314917	-0.846863	0.701323	0.946923	0.749725	ACC
hsa00250	Alanine, aspartate and glutamate metabolism	37	-0.272853	-0.854268	0.717857	0.96549	0.764426	ACC
hsa04152	AMPK signaling pathway	121	0.221627	0.895504	0.72381	0.968372	0.766707	ACC
hsa02010	ABC transporters	45	0.253608	0.864429	0.725581	0.968372	0.766707	ACC
hsa05416	Viral myocarditis	67	0.236911	0.869046	0.729469	0.96983	0.767862	ACC
hsa04932	Non-alcoholic fatty liver disease	155	-0.221616	-0.879699	0.734114	0.97228	0.769802	ACC
hsa04923	Regulation of lipolysis in adipocytes	58	0.234846	0.848565	0.741176	0.977902	0.774253	ACC
hsa04540	Gap junction	92	-0.235885	-0.870558	0.752941	0.98222	0.777672	ACC
hsa04961	Endocrine and other factor-regulated calcium reabsorption	53	-0.250905	-0.844486	0.748299	0.98222	0.777672	ACC
hsa00603	Glycosphingolipid biosynthesis - globo and isoglobo series	16	-0.301341	-0.776911	0.752852	0.98222	0.777672	ACC
hsa01212	Fatty acid metabolism	57	0.236573	0.843732	0.756158	0.982722	0.778069	ACC
hsa04371	Apelin signaling pathway	140	-0.220041	-0.861653	0.762144	0.982789	0.778122	ACC
hsa04216	Ferroptosis	41	0.25612	0.847023	0.764706	0.982789	0.778122	ACC
hsa03273	Virion - Lassa virus and SFTS virus	17	-0.30312	-0.785496	0.764244	0.982789	0.778122	ACC
hsa01240	Biosynthesis of cofactors	152	0.212165	0.881215	0.775309	0.988897	0.782958	ACC
hsa04012	ErbB signaling pathway	85	0.22097	0.851897	0.77512	0.988897	0.782958	ACC
hsa00061	Fatty acid biosynthesis	18	0.280772	0.775792	0.778008	0.988897	0.782958	ACC
hsa00900	Terpenoid backbone biosynthesis	23	-0.282522	-0.788223	0.785714	0.995047	0.787827	ACC
hsa05133	Pertussis	77	-0.230344	-0.826074	0.797251	0.999501	0.791354	ACC
hsa00592	alpha-Linolenic acid metabolism	26	-0.274473	-0.789088	0.797048	0.999501	0.791354	ACC
hsa00220	Arginine biosynthesis	23	0.260899	0.763408	0.797872	0.999501	0.791354	ACC
hsa04915	Estrogen signaling pathway	136	-0.21658	-0.844414	0.80102	0.999835	0.791618	ACC
hsa05208	Chemical carcinogenesis - reactive oxygen species	223	0.199876	0.871953	0.829201	1	0.791749	ACC
hsa00190	Oxidative phosphorylation	135	0.212195	0.868251	0.805353	1	0.791749	ACC
hsa04217	Necroptosis	151	-0.213403	-0.84156	0.842282	1	0.791749	ACC
hsa04714	Thermogenesis	233	-0.198702	-0.823554	0.903727	1	0.791749	ACC
hsa05164	Influenza A	165	-0.205414	-0.817693	0.877888	1	0.791749	ACC
hsa04144	Endocytosis	252	-0.195931	-0.816626	0.929356	1	0.791749	ACC
hsa05321	Inflammatory bowel disease	63	0.225326	0.815629	0.824691	1	0.791749	ACC
hsa04931	Insulin resistance	108	-0.215241	-0.811317	0.875	1	0.791749	ACC
hsa04927	Cortisol synthesis and secretion	65	0.222698	0.81025	0.851942	1	0.791749	ACC
hsa04912	GnRH signaling pathway	93	-0.218237	-0.806655	0.87395	1	0.791749	ACC
hsa00561	Glycerolipid metabolism	63	0.22283	0.806596	0.834568	1	0.791749	ACC
hsa04211	Longevity regulating pathway	88	0.207491	0.804031	0.895981	1	0.791749	ACC
hsa04210	Apoptosis	135	-0.206009	-0.801812	0.888325	1	0.791749	ACC
hsa04213	Longevity regulating pathway - multiple species	60	-0.235327	-0.801324	0.822107	1	0.791749	ACC
hsa00520	Amino sugar and nucleotide sugar metabolism	38	0.243909	0.793598	0.814815	1	0.791749	ACC
hsa05415	Diabetic cardiomyopathy	203	0.183497	0.791899	0.952507	1	0.791749	ACC
hsa00020	Citrate cycle (TCA cycle)	30	0.252758	0.784051	0.811111	1	0.791749	ACC
hsa04910	Insulin signaling pathway	137	0.191213	0.780046	0.948905	1	0.791749	ACC
hsa04621	NOD-like receptor signaling pathway	179	-0.193632	-0.778821	0.946341	1	0.791749	ACC
hsa05014	Amyotrophic lateral sclerosis	370	-0.177114	-0.771828	0.981846	1	0.791749	ACC
hsa00330	Arginine and proline metabolism	50	0.222935	0.771727	0.877698	1	0.791749	ACC
hsa00512	Mucin type O-glycan biosynthesis	35	0.239686	0.768718	0.843049	1	0.791749	ACC
hsa04612	Antigen processing and presentation	71	0.205375	0.762568	0.911111	1	0.791749	ACC
hsa05017	Spinocerebellar ataxia	142	-0.19378	-0.758015	0.943973	1	0.791749	ACC
hsa05231	Choline metabolism in cancer	98	0.191383	0.750708	0.94878	1	0.791749	ACC
hsa04664	Fc epsilon RI signaling pathway	67	0.204296	0.749408	0.927536	1	0.791749	ACC
hsa05418	Fluid shear stress and atherosclerosis	138	-0.187104	-0.73311	0.971429	1	0.791749	ACC
hsa04142	Lysosome	133	0.179135	0.731514	0.990315	1	0.791749	ACC
hsa05110	Vibrio cholerae infection	50	-0.219514	-0.730153	0.900855	1	0.791749	ACC
hsa01040	Biosynthesis of unsaturated fatty acids	27	-0.247776	-0.721796	0.877289	1	0.791749	ACC
hsa00270	Cysteine and methionine metabolism	52	0.206577	0.72129	0.947867	1	0.791749	ACC
hsa00630	Glyoxylate and dicarboxylate metabolism	30	0.230318	0.714442	0.895556	1	0.791749	ACC
hsa04070	Phosphatidylinositol signaling system	97	0.181298	0.712904	0.973747	1	0.791749	ACC
hsa01230	Biosynthesis of amino acids	75	-0.19975	-0.712661	0.942373	1	0.791749	ACC
hsa01521	EGFR tyrosine kinase inhibitor resistance	79	-0.196066	-0.708269	0.945486	1	0.791749	ACC
hsa00760	Nicotinate and nicotinamide metabolism	37	-0.222503	-0.69663	0.921429	1	0.791749	ACC
hsa03015	mRNA surveillance pathway	98	-0.186951	-0.694867	0.976351	1	0.791749	ACC
hsa00310	Lysine degradation	63	-0.200643	-0.693155	0.956449	1	0.791749	ACC
hsa05168	Herpes simplex virus 1 infection	174	-0.172347	-0.689458	0.99179	1	0.791749	ACC
hsa04659	Th17 cell differentiation	106	-0.183119	-0.687328	0.979764	1	0.791749	ACC
hsa03450	Non-homologous end-joining	13	0.266476	0.680176	0.856	1	0.791749	ACC
hsa00510	N-Glycan biosynthesis	54	-0.196862	-0.664492	0.955857	1	0.791749	ACC
hsa00541	Biosynthesis of various nucleotide sugars	16	0.247993	0.664014	0.905462	1	0.791749	ACC
hsa05012	Parkinson disease	270	0.148515	0.663086	1	1	0.791749	ACC
hsa04660	T cell receptor signaling pathway	121	-0.173526	-0.66268	0.996564	1	0.791749	ACC
hsa04530	Tight junction	169	0.155244	0.656147	0.997494	1	0.791749	ACC
hsa04120	Ubiquitin mediated proteolysis	142	-0.167709	-0.65603	0.998302	1	0.791749	ACC
hsa00604	Glycosphingolipid biosynthesis - ganglio series	15	0.241667	0.644005	0.914	1	0.791749	ACC
hsa03050	Proteasome	46	-0.196401	-0.642677	0.965398	1	0.791749	ACC
hsa04919	Thyroid hormone signaling pathway	121	-0.168008	-0.641608	0.996564	1	0.791749	ACC
hsa04722	Neurotrophin signaling pathway	119	-0.165105	-0.63093	0.998311	1	0.791749	ACC
hsa04710	Circadian rhythm	33	0.198856	0.626518	0.970982	1	0.791749	ACC
hsa01524	Platinum drug resistance	73	0.165235	0.617934	0.997579	1	0.791749	ACC
hsa04215	Apoptosis - multiple species	32	-0.204236	-0.616032	0.961749	1	0.791749	ACC
hsa05016	Huntington disease	308	0.134414	0.615314	1	1	0.791749	ACC
hsa00562	Inositol phosphate metabolism	73	-0.16806	-0.596696	0.994907	1	0.791749	ACC
hsa00062	Fatty acid elongation	27	-0.204724	-0.59638	0.970696	1	0.791749	ACC
hsa05211	Renal cell carcinoma	69	-0.166479	-0.582823	0.998302	1	0.791749	ACC
hsa04136	Autophagy - other	32	-0.190418	-0.574351	0.979964	1	0.791749	ACC
hsa04141	Protein processing in endoplasmic reticulum	170	-0.14025	-0.560027	1	1	0.791749	ACC
hsa00920	Sulfur metabolism	10	-0.240709	-0.555481	0.938856	1	0.791749	ACC
hsa03060	Protein export	31	-0.185308	-0.554844	0.974775	1	0.791749	ACC
hsa05221	Acute myeloid leukemia	67	-0.15436	-0.537612	1	1	0.791749	ACC
hsa03008	Ribosome biogenesis in eukaryotes	92	-0.145498	-0.536976	1	1	0.791749	ACC
hsa04137	Mitophagy - animal	105	0.133955	0.532867	1	1	0.791749	ACC
hsa00563	Glycosylphosphatidylinositol (GPI)-anchor biosynthesis	30	0.169343	0.525298	0.995556	1	0.791749	ACC
hsa00532	Glycosaminoglycan biosynthesis - chondroitin sulfate / dermatan sulfate	21	0.182947	0.522053	0.99359	1	0.791749	ACC
hsa04140	Autophagy - animal	168	0.0985826	0.415198	1	1	0.791749	ACC
hsa00970	Aminoacyl-tRNA biosynthesis	44	-0.119782	-0.387827	1	1	0.791749	ACC
hsa04820	Cytoskeleton in muscle cells	232	-0.657265	-2.43699	1e-10	2.66923e-09	1.27935e-09	BLCA
hsa03010	Ribosome	139	0.639894	2.42004	1e-10	2.66923e-09	1.27935e-09	BLCA
hsa04514	Cell adhesion molecules	158	-0.658687	-2.33556	1e-10	2.66923e-09	1.27935e-09	BLCA
hsa05412	Arrhythmogenic right ventricular cardiomyopathy	86	-0.699728	-2.31058	1e-10	2.66923e-09	1.27935e-09	BLCA
hsa05414	Dilated cardiomyopathy	104	-0.683915	-2.30319	1e-10	2.66923e-09	1.27935e-09	BLCA
hsa05410	Hypertrophic cardiomyopathy	99	-0.679543	-2.28162	1e-10	2.66923e-09	1.27935e-09	BLCA
hsa05150	Staphylococcus aureus infection	96	-0.677629	-2.26615	1e-10	2.66923e-09	1.27935e-09	BLCA
hsa04510	Focal adhesion	203	-0.607804	-2.21585	1e-10	2.66923e-09	1.27935e-09	BLCA
hsa04020	Calcium signaling pathway	253	-0.582452	-2.17713	1e-10	2.66923e-09	1.27935e-09	BLCA
hsa04151	PI3K-Akt signaling pathway	360	-0.556609	-2.13452	1e-10	2.66923e-09	1.27935e-09	BLCA
hsa04060	Cytokine-cytokine receptor interaction	298	-0.550292	-2.08371	1e-10	2.66923e-09	1.27935e-09	BLCA
hsa04810	Regulation of actin cytoskeleton	232	-0.552358	-2.04802	1e-10	2.66923e-09	1.27935e-09	BLCA
hsa04010	MAPK signaling pathway	300	-0.511906	-1.93879	1e-10	2.66923e-09	1.27935e-09	BLCA
hsa04640	Hematopoietic cell lineage	97	-0.658077	-2.20194	4.17288e-10	1.03428e-08	4.95725e-09	BLCA
hsa04630	JAK-STAT signaling pathway	168	-0.569525	-2.03709	1.13425e-09	2.62389e-08	1.25762e-08	BLCA
hsa04015	Rap1 signaling pathway	212	-0.528331	-1.93795	2.03404e-09	4.41131e-08	2.11433e-08	BLCA
hsa04380	Osteoclast differentiation	137	-0.589021	-2.06025	2.7018e-09	5.51485e-08	2.64325e-08	BLCA
hsa04725	Cholinergic synapse	115	-0.606371	-2.07923	3.31825e-09	6.39685e-08	3.06598e-08	BLCA
hsa05204	Chemical carcinogenesis - DNA adducts	68	0.680771	2.30011	5.45253e-09	9.95804e-08	4.77285e-08	BLCA
hsa03040	Spliceosome	186	0.50203	1.98663	1.14633e-08	1.89418e-07	9.07873e-08	BLCA
hsa05205	Proteoglycans in cancer	201	-0.530521	-1.93271	1.1293e-08	1.89418e-07	9.07873e-08	BLCA
hsa04062	Chemokine signaling pathway	193	-0.54128	-1.97029	1.36236e-08	2.14881e-07	1.02992e-07	BLCA
hsa04512	ECM-receptor interaction	89	-0.631921	-2.08751	3.44508e-08	5.19758e-07	2.49118e-07	BLCA
hsa05146	Amoebiasis	102	-0.61447	-2.06401	5.23859e-08	7.57413e-07	3.63025e-07	BLCA
hsa05165	Human papillomavirus infection	332	-0.461408	-1.75952	8.25553e-08	1.14587e-06	5.4921e-07	BLCA
hsa04080	Neuroactive ligand-receptor interaction	366	-0.445659	-1.71395	1.21071e-07	1.61584e-06	7.74464e-07	BLCA
hsa05206	MicroRNAs in cancer	182	-0.523982	-1.89465	1.48394e-07	1.90713e-06	9.14081e-07	BLCA
hsa04261	Adrenergic signaling in cardiomyocytes	154	-0.546766	-1.93299	2.39682e-07	2.97035e-06	1.42368e-06	BLCA
hsa00980	Metabolism of xenobiotics by cytochrome P450	73	0.619393	2.1247	3.14036e-07	3.7576e-06	1.801e-06	BLCA
hsa05144	Malaria	50	-0.701999	-2.11318	3.4817e-07	4.02717e-06	1.93021e-06	BLCA
hsa00190	Oxidative phosphorylation	136	0.517678	1.94817	3.67674e-07	4.11558e-06	1.97258e-06	BLCA
hsa04921	Oxytocin signaling pathway	154	-0.542398	-1.91755	3.89682e-07	4.22562e-06	2.02532e-06	BLCA
hsa05224	Breast cancer	148	-0.535334	-1.88557	4.34525e-07	4.52836e-06	2.17042e-06	BLCA
hsa04360	Axon guidance	184	-0.516301	-1.86577	4.43701e-07	4.52836e-06	2.17042e-06	BLCA
hsa05145	Toxoplasmosis	110	-0.581758	-1.98574	4.63218e-07	4.59248e-06	2.20116e-06	BLCA
hsa05218	Melanoma	73	-0.645325	-2.06873	5.07434e-07	4.8911e-06	2.34428e-06	BLCA
hsa05163	Human cytomegalovirus infection	226	-0.483524	-1.78397	7.63839e-07	7.16357e-06	3.43347e-06	BLCA
hsa05323	Rheumatoid arthritis	91	-0.598018	-1.98096	8.58643e-07	7.84077e-06	3.75805e-06	BLCA
hsa04713	Circadian entrainment	97	-0.591535	-1.97929	1.13253e-06	1.00766e-05	4.8297e-06	BLCA
hsa04024	cAMP signaling pathway	226	-0.478384	-1.76501	1.53522e-06	1.3318e-05	6.38329e-06	BLCA
hsa04668	TNF signaling pathway	119	-0.546753	-1.88884	2.25983e-06	1.91259e-05	9.16696e-06	BLCA
hsa04014	Ras signaling pathway	238	-0.470199	-1.74638	2.50518e-06	2.06976e-05	9.92027e-06	BLCA
hsa04915	Estrogen signaling pathway	138	-0.542554	-1.89607	2.71546e-06	2.19131e-05	1.05029e-05	BLCA
hsa04670	Leukocyte transendothelial migration	116	-0.547214	-1.88268	3.13218e-06	2.47015e-05	1.18393e-05	BLCA
hsa04611	Platelet activation	126	-0.543924	-1.88488	3.36804e-06	2.59713e-05	1.2448e-05	BLCA
hsa04933	AGE-RAGE signaling pathway in diabetic complications	101	-0.572616	-1.92215	3.49466e-06	2.63619e-05	1.26351e-05	BLCA
hsa05226	Gastric cancer	150	-0.523588	-1.84437	3.72812e-06	2.75246e-05	1.31924e-05	BLCA
hsa05416	Viral myocarditis	67	-0.629386	-1.98979	3.90624e-06	2.82389e-05	1.35348e-05	BLCA
hsa05140	Leishmaniasis	75	-0.611595	-1.96743	4.60629e-06	3.19676e-05	1.5322e-05	BLCA
hsa05166	Human T-cell leukemia virus 1 infection	222	-0.463321	-1.70524	4.53621e-06	3.19676e-05	1.5322e-05	BLCA
hsa04650	Natural killer cell mediated cytotoxicity	127	-0.526575	-1.83256	5.18986e-06	3.53114e-05	1.69246e-05	BLCA
hsa04022	cGMP-PKG signaling pathway	166	-0.498373	-1.78377	5.97706e-06	3.98854e-05	1.91169e-05	BLCA
hsa04064	NF-kappa B signaling pathway	104	-0.551939	-1.85874	9.29905e-06	6.08825e-05	2.91807e-05	BLCA
hsa04061	Viral protein interaction with cytokine and cytokine receptor	100	-0.553683	-1.85891	1.13641e-05	7.30247e-05	3.50004e-05	BLCA
hsa00040	Pentose and glucuronate interconversions	34	0.703771	2.14358	1.80874e-05	0.000114115	5.46949e-05	BLCA
hsa05222	Small cell lung cancer	93	-0.561328	-1.86803	1.85089e-05	0.000114689	5.49701e-05	BLCA
hsa04970	Salivary secretion	95	-0.552495	-1.84332	2.12597e-05	0.000129423	6.20319e-05	BLCA
hsa05320	Autoimmune thyroid disease	51	-0.643287	-1.93893	2.59336e-05	0.000155155	7.4365e-05	BLCA
hsa00982	Drug metabolism - cytochrome P450	67	0.580631	1.96299	2.70112e-05	0.000158862	7.61421e-05	BLCA
hsa04371	Apelin signaling pathway	140	-0.502329	-1.7644	2.79531e-05	0.000159012	7.62138e-05	BLCA
hsa04081	Hormone signaling	219	-0.451175	-1.65805	2.75353e-05	0.000159012	7.62138e-05	BLCA
hsa05032	Morphine addiction	91	-0.559789	-1.85432	3.14994e-05	0.000176295	8.44974e-05	BLCA
hsa04662	B cell receptor signaling pathway	85	-0.56343	-1.85583	3.48891e-05	0.000192167	9.21048e-05	BLCA
hsa00140	Steroid hormone biosynthesis	60	0.592221	1.96066	4.04283e-05	0.000219197	0.00010506	BLCA
hsa04390	Hippo signaling pathway	156	-0.478576	-1.69614	4.40569e-05	0.000235196	0.000112728	BLCA
hsa00860	Porphyrin metabolism	44	0.628119	2.00312	4.95597e-05	0.000260564	0.000124887	BLCA
hsa04270	Vascular smooth muscle contraction	134	-0.508584	-1.77514	5.05237e-05	0.000261668	0.000125416	BLCA
hsa04724	Glutamatergic synapse	116	-0.513246	-1.76581	6.09254e-05	0.000310899	0.000149013	BLCA
hsa05330	Allograft rejection	36	-0.695728	-1.98848	6.72147e-05	0.000338022	0.000162013	BLCA
hsa04310	Wnt signaling pathway	173	-0.465219	-1.66746	7.29172e-05	0.000361461	0.000173247	BLCA
hsa05152	Tuberculosis	178	-0.4645	-1.67595	7.61857e-05	0.000367173	0.000175984	BLCA
hsa05208	Chemical carcinogenesis - reactive oxygen species	225	0.382066	1.54034	7.54206e-05	0.000367173	0.000175984	BLCA
hsa04658	Th1 and Th2 cell differentiation	91	-0.548521	-1.81699	7.84033e-05	0.000372684	0.000178626	BLCA
hsa04672	Intestinal immune network for IgA production	47	-0.642496	-1.91731	8.04572e-05	0.000377279	0.000180828	BLCA
hsa04520	Adherens junction	93	-0.539268	-1.79462	8.23722e-05	0.000381109	0.000182664	BLCA
hsa04145	Phagosome	154	-0.481778	-1.70324	0.000136451	0.000623006	0.000298604	BLCA
hsa05235	PD-L1 expression and PD-1 checkpoint pathway in cancer	90	-0.535705	-1.77461	0.000142626	0.000642742	0.000308064	BLCA
hsa05142	Chagas disease	103	-0.51783	-1.73971	0.000153125	0.00068121	0.000326502	BLCA
hsa04916	Melanogenesis	101	-0.521785	-1.75152	0.000157068	0.000689906	0.000330669	BLCA
hsa04350	TGF-beta signaling pathway	108	-0.511028	-1.73294	0.000167443	0.000726285	0.000348106	BLCA
hsa04660	T cell receptor signaling pathway	122	-0.497948	-1.72112	0.000184422	0.000790054	0.00037867	BLCA
hsa00830	Retinol metabolism	66	0.547402	1.84773	0.00019237	0.000814054	0.000390173	BLCA
hsa04934	Cushing syndrome	155	-0.472975	-1.67315	0.000195424	0.000817015	0.000391592	BLCA
hsa05167	Kaposi sarcoma-associated herpesvirus infection	196	-0.436588	-1.58866	0.000244723	0.00101094	0.00048454	BLCA
hsa04657	IL-17 signaling pathway	95	-0.519443	-1.73304	0.000247804	0.00101162	0.000484867	BLCA
hsa00053	Ascorbate and aldarate metabolism	28	0.696012	2.01543	0.000271944	0.00107455	0.000515026	BLCA
hsa00983	Drug metabolism - other enzymes	78	0.500908	1.73429	0.000272507	0.00107455	0.000515026	BLCA
hsa04926	Relaxin signaling pathway	130	-0.482393	-1.68015	0.000270573	0.00107455	0.000515026	BLCA
hsa04911	Insulin secretion	86	-0.533067	-1.76025	0.000275659	0.00107476	0.000515129	BLCA
hsa05310	Asthma	29	-0.704918	-1.90034	0.0002875	0.00109629	0.000525449	BLCA
hsa04728	Dopaminergic synapse	131	-0.479566	-1.67129	0.000286144	0.00109629	0.000525449	BLCA
hsa05332	Graft-versus-host disease	39	-0.654609	-1.91007	0.000299014	0.0011278	0.000540552	BLCA
hsa05135	Yersinia infection	137	-0.473998	-1.65793	0.000312757	0.00116695	0.000559316	BLCA
hsa04928	Parathyroid hormone synthesis, secretion and action	115	-0.48742	-1.67135	0.000318736	0.00117661	0.000563945	BLCA
hsa04974	Protein digestion and absorption	104	-0.500324	-1.68492	0.000342474	0.00125093	0.000599567	BLCA
hsa05133	Pertussis	77	-0.540746	-1.74857	0.000350087	0.00126542	0.000606511	BLCA
hsa04612	Antigen processing and presentation	71	-0.553426	-1.7644	0.000354942	0.00126974	0.000608582	BLCA
hsa00500	Starch and sucrose metabolism	38	-0.648273	-1.87298	0.00041503	0.00146954	0.000704347	BLCA
hsa04621	NOD-like receptor signaling pathway	188	-0.430914	-1.56786	0.000550524	0.00192961	0.000924857	BLCA
hsa04924	Renin secretion	69	-0.549715	-1.74109	0.000572855	0.00198781	0.000952748	BLCA
hsa04659	Th17 cell differentiation	107	-0.497294	-1.68015	0.000689366	0.00236842	0.00113517	BLCA
hsa05210	Colorectal cancer	87	-0.509231	-1.6826	0.000718396	0.00244396	0.00117138	BLCA
hsa05321	Inflammatory bowel disease	64	-0.541082	-1.70374	0.000918229	0.00309345	0.00148268	BLCA
hsa05161	Hepatitis B	163	-0.44078	-1.56749	0.00100481	0.00335257	0.00160688	BLCA
hsa05169	Epstein-Barr virus infection	201	-0.420182	-1.53074	0.00104039	0.00343823	0.00164793	BLCA
hsa04720	Long-term potentiation	67	-0.540744	-1.70955	0.00112628	0.00368696	0.00176715	BLCA
hsa04814	Motor proteins	197	-0.418135	-1.5213	0.00116027	0.00376274	0.00180346	BLCA
hsa05202	Transcriptional misregulation in cancer	195	-0.415947	-1.51472	0.00119008	0.00382368	0.00183267	BLCA
hsa04923	Regulation of lipolysis in adipocytes	59	-0.554979	-1.72436	0.00120937	0.00385001	0.00184529	BLCA
hsa05340	Primary immunodeficiency	37	-0.621672	-1.79285	0.00145273	0.0045827	0.00219647	BLCA
hsa04072	Phospholipase D signaling pathway	148	-0.439442	-1.54782	0.00154002	0.00481431	0.00230748	BLCA
hsa04730	Long-term depression	60	-0.546977	-1.70283	0.0018888	0.00585192	0.0028048	BLCA
hsa04727	GABAergic synapse	89	-0.484992	-1.60214	0.00207997	0.00638718	0.00306135	BLCA
hsa04925	Aldosterone synthesis and secretion	98	-0.476251	-1.59742	0.00229988	0.00700051	0.00335532	BLCA
hsa04392	Hippo signaling pathway - multiple species	28	-0.638164	-1.70383	0.0024082	0.00720384	0.00345277	BLCA
hsa05130	Pathogenic Escherichia coli infection	201	-0.40899	-1.48997	0.0023952	0.00720384	0.00345277	BLCA
hsa04550	Signaling pathways regulating pluripotency of stem cells	144	-0.438592	-1.54167	0.0026684	0.00791397	0.00379314	BLCA
hsa04148	Efferocytosis	157	-0.429294	-1.52184	0.00269495	0.00792498	0.00379841	BLCA
hsa05214	Glioma	76	-0.501489	-1.61723	0.00277102	0.00801286	0.00384053	BLCA
hsa04620	Toll-like receptor signaling pathway	109	-0.464419	-1.5805	0.00275448	0.00801286	0.00384053	BLCA
hsa04978	Mineral absorption	60	-0.533818	-1.66187	0.00327465	0.00931396	0.00446415	BLCA
hsa05221	Acute myeloid leukemia	68	-0.510777	-1.61877	0.00326443	0.00931396	0.00446415	BLCA
hsa04218	Cellular senescence	157	-0.424526	-1.50494	0.00338868	0.00955993	0.00458204	BLCA
hsa03273	Virion - Lassa virus and SFTS virus	17	-0.715215	-1.69932	0.00370354	0.0101994	0.00488855	BLCA
hsa05033	Nicotine addiction	41	-0.575355	-1.68592	0.00368526	0.0101994	0.00488855	BLCA
hsa05132	Salmonella infection	251	-0.381418	-1.42387	0.00369374	0.0101994	0.00488855	BLCA
hsa00591	Linoleic acid metabolism	30	0.596414	1.76508	0.00437971	0.0119666	0.00573555	BLCA
hsa05168	Herpes simplex virus 1 infection	180	-0.401787	-1.45155	0.00475139	0.0128807	0.00617368	BLCA
hsa04530	Tight junction	170	-0.404424	-1.45093	0.0048703	0.0131007	0.00627913	BLCA
hsa05215	Prostate cancer	98	-0.458515	-1.53793	0.00500998	0.0133728	0.00640953	BLCA
hsa05217	Basal cell carcinoma	63	-0.51066	-1.60264	0.00525382	0.0138112	0.00661965	BLCA
hsa04927	Cortisol synthesis and secretion	65	-0.501813	-1.58449	0.00525382	0.0138112	0.00661965	BLCA
hsa01522	Endocrine resistance	96	-0.446429	-1.49296	0.00552473	0.0144141	0.00690864	BLCA
hsa04540	Gap junction	92	-0.473113	-1.57239	0.00573877	0.0148608	0.00712274	BLCA
hsa04012	ErbB signaling pathway	86	-0.465683	-1.53774	0.00593497	0.0152551	0.0073117	BLCA
hsa03272	Virion - Hepatitis viruses	48	-0.530887	-1.59137	0.00608174	0.0155174	0.00743743	BLCA
hsa04726	Serotonergic synapse	112	-0.44543	-1.52115	0.00617573	0.0156422	0.00749723	BLCA
hsa05034	Alcoholism	182	0.355607	1.39446	0.00658555	0.0165593	0.00793681	BLCA
hsa04722	Neurotrophin signaling pathway	120	-0.430391	-1.48671	0.00676203	0.0168808	0.00809088	BLCA
hsa04976	Bile secretion	88	0.42422	1.48618	0.00697847	0.0172966	0.00829021	BLCA
hsa05160	Hepatitis C	159	-0.410024	-1.45445	0.00704564	0.0173393	0.00831065	BLCA
hsa01521	EGFR tyrosine kinase inhibitor resistance	80	-0.477029	-1.55742	0.0073317	0.0179162	0.00858717	BLCA
hsa05170	Human immunodeficiency virus 1 infection	213	-0.382114	-1.4016	0.00878407	0.0213152	0.0102163	BLCA
hsa04973	Carbohydrate digestion and absorption	50	-0.521873	-1.57096	0.00898368	0.0216482	0.0103759	BLCA
hsa00532	Glycosaminoglycan biosynthesis - chondroitin sulfate / dermatan sulfate	21	-0.643507	-1.61744	0.00971179	0.0231826	0.0111113	BLCA
hsa04919	Thyroid hormone signaling pathway	122	-0.428046	-1.47951	0.00975406	0.0231826	0.0111113	BLCA
hsa04110	Cell cycle	158	-0.404967	-1.43592	0.0104726	0.024721	0.0118487	BLCA
hsa04610	Complement and coagulation cascades	87	-0.450912	-1.4899	0.0117231	0.027121	0.012999	BLCA
hsa04211	Longevity regulating pathway	89	-0.436821	-1.44301	0.011674	0.027121	0.012999	BLCA
hsa05322	Systemic lupus erythematosus	131	0.375613	1.402	0.0117238	0.027121	0.012999	BLCA
hsa05120	Epithelial cell signaling in Helicobacter pylori infection	70	-0.484108	-1.53855	0.0119827	0.0275363	0.0131981	BLCA
hsa03265	Virion - Ebolavirus, Lyssavirus and Morbillivirus	12	-0.735946	-1.63483	0.0121597	0.0277593	0.0133049	BLCA
hsa04723	Retrograde endocannabinoid signaling	149	-0.407207	-1.43352	0.0134124	0.0302346	0.0144913	BLCA
hsa05164	Influenza A	171	-0.390149	-1.39912	0.0134182	0.0302346	0.0144913	BLCA
hsa04614	Renin-angiotensin system	23	-0.609826	-1.55153	0.0135204	0.0302682	0.0145074	BLCA
hsa05031	Amphetamine addiction	69	-0.467437	-1.4805	0.0138872	0.0308901	0.0148055	BLCA
hsa04714	Thermogenesis	234	0.324713	1.31598	0.0147699	0.0326444	0.0156463	BLCA
hsa04625	C-type lectin receptor signaling pathway	105	-0.436963	-1.47261	0.0153645	0.0337436	0.0161732	BLCA
hsa04971	Gastric acid secretion	76	-0.455519	-1.46898	0.0158744	0.0346442	0.0166048	BLCA
hsa04940	Type I diabetes mellitus	42	-0.534354	-1.57423	0.0176367	0.0380797	0.0182515	BLCA
hsa00590	Arachidonic acid metabolism	62	0.440018	1.47075	0.0176681	0.0380797	0.0182515	BLCA
hsa04972	Pancreatic secretion	104	-0.415574	-1.39951	0.019431	0.0416207	0.0199486	BLCA
hsa05162	Measles	139	-0.401532	-1.40714	0.0199692	0.0425111	0.0203754	BLCA
hsa05016	Huntington disease	309	0.293626	1.21696	0.0208084	0.0440275	0.0211022	BLCA
hsa05417	Lipid and atherosclerosis	215	-0.366363	-1.34273	0.0212425	0.0446737	0.0214119	BLCA
hsa00514	Other types of O-glycan biosynthesis	47	-0.506767	-1.51227	0.0224044	0.0466532	0.0223607	BLCA
hsa05211	Renal cell carcinoma	70	-0.465641	-1.47986	0.0224527	0.0466532	0.0223607	BLCA
hsa05223	Non-small cell lung cancer	73	-0.451942	-1.4488	0.023148	0.0478117	0.022916	BLCA
hsa04210	Apoptosis	136	-0.389835	-1.36167	0.0240123	0.0493034	0.0236309	BLCA
hsa00512	Mucin type O-glycan biosynthesis	36	-0.546419	-1.56174	0.0248111	0.0506438	0.0242734	BLCA
hsa04213	Longevity regulating pathway - multiple species	61	-0.467089	-1.45651	0.0250579	0.0508485	0.0243715	BLCA
hsa04936	Alcoholic liver disease	142	-0.383254	-1.3469	0.0267235	0.0539131	0.0258404	BLCA
hsa00230	Purine metabolism	128	-0.383386	-1.33403	0.0290785	0.0583251	0.027955	BLCA
hsa05230	Central carbon metabolism in cancer	70	-0.456323	-1.45024	0.0310981	0.0616632	0.0295549	BLCA
hsa04912	GnRH signaling pathway	93	-0.418586	-1.39301	0.0309737	0.0616632	0.0295549	BLCA
hsa04961	Endocrine and other factor-regulated calcium reabsorption	53	-0.48525	-1.47555	0.0321998	0.0634849	0.0304281	BLCA
hsa04260	Cardiac muscle contraction	87	-0.420123	-1.38817	0.0334352	0.0655482	0.031417	BLCA
hsa03320	PPAR signaling pathway	76	0.388007	1.34226	0.0360006	0.070181	0.0336375	BLCA
hsa05231	Choline metabolism in cancer	99	-0.399802	-1.34237	0.0364679	0.0706947	0.0338837	BLCA
hsa04666	Fc gamma R-mediated phagocytosis	98	-0.402987	-1.35168	0.0370809	0.0714837	0.0342619	BLCA
hsa05213	Endometrial cancer	59	-0.452653	-1.40643	0.0387147	0.0742211	0.0355739	BLCA
hsa04071	Sphingolipid signaling pathway	122	-0.387127	-1.33808	0.040283	0.0768034	0.0368116	BLCA
hsa04721	Synaptic vesicle cycle	78	-0.412439	-1.33749	0.0426829	0.0809343	0.0387915	BLCA
hsa05212	Pancreatic cancer	77	-0.413409	-1.33681	0.0440729	0.0831158	0.0398371	BLCA
hsa00592	alpha-Linolenic acid metabolism	26	0.522235	1.4747	0.0448403	0.0836537	0.0400949	BLCA
hsa04750	Inflammatory mediator regulation of TRP channels	99	-0.394244	-1.3237	0.0446429	0.0836537	0.0400949	BLCA
hsa05100	Bacterial invasion of epithelial cells	78	-0.420716	-1.36433	0.045608	0.0846308	0.0405632	BLCA
hsa05134	Legionellosis	56	-0.437124	-1.34339	0.0493631	0.0906295	0.0434384	BLCA
hsa04068	FoxO signaling pathway	130	-0.37819	-1.31722	0.0493443	0.0906295	0.0434384	BLCA
hsa05225	Hepatocellular carcinoma	169	-0.350711	-1.25643	0.0547753	0.100037	0.0479473	BLCA
hsa04613	Neutrophil extracellular trap formation	186	0.302469	1.19693	0.0567054	0.10302	0.049377	BLCA
hsa05017	Spinocerebellar ataxia	143	-0.357409	-1.25357	0.0578871	0.104619	0.0501434	BLCA
hsa04935	Growth hormone synthesis, secretion and action	122	-0.368794	-1.27471	0.0585652	0.105296	0.0504679	BLCA
hsa04664	Fc epsilon RI signaling pathway	68	-0.415014	-1.31528	0.0592824	0.106036	0.0508227	BLCA
hsa04922	Glucagon signaling pathway	107	-0.380711	-1.28626	0.0616541	0.109713	0.0525849	BLCA
hsa05220	Chronic myeloid leukemia	77	-0.404287	-1.30732	0.0653495	0.115108	0.0551709	BLCA
hsa04920	Adipocytokine signaling pathway	70	-0.407946	-1.2965	0.0653188	0.115108	0.0551709	BLCA
hsa04975	Fat digestion and absorption	43	0.432386	1.3712	0.0685279	0.120097	0.057562	BLCA
hsa04979	Cholesterol metabolism	51	0.408495	1.33771	0.0712468	0.124234	0.0595451	BLCA
hsa00730	Thiamine metabolism	15	-0.615129	-1.44185	0.0739437	0.127654	0.0611841	BLCA
hsa04932	Non-alcoholic fatty liver disease	157	0.320026	1.23131	0.0737088	0.127654	0.0611841	BLCA
hsa05418	Fluid shear stress and atherosclerosis	139	-0.353711	-1.23955	0.0764791	0.131377	0.0629687	BLCA
hsa04150	mTOR signaling pathway	157	-0.348382	-1.23501	0.0778098	0.133005	0.0637488	BLCA
hsa00650	Butanoate metabolism	27	0.476102	1.35778	0.0798005	0.135739	0.0650592	BLCA
hsa04340	Hedgehog signaling pathway	55	-0.42782	-1.31051	0.085209	0.144232	0.0691298	BLCA
hsa00071	Fatty acid degradation	43	0.409794	1.29956	0.0862944	0.14536	0.0696705	BLCA
hsa03082	ATP-dependent chromatin remodeling	115	0.342694	1.2575	0.0900621	0.150974	0.0723611	BLCA
hsa04929	GnRH secretion	65	-0.405136	-1.27923	0.0930233	0.155188	0.0743809	BLCA
hsa04066	HIF-1 signaling pathway	110	-0.361068	-1.23245	0.0938416	0.155804	0.0746763	BLCA
hsa01240	Biosynthesis of cofactors	152	0.308522	1.18535	0.0996785	0.164707	0.0789433	BLCA
hsa01210	2-Oxocarboxylic acid metabolism	33	0.43477	1.30813	0.104859	0.171633	0.082263	BLCA
hsa05030	Cocaine addiction	49	-0.426292	-1.28814	0.104839	0.171633	0.082263	BLCA
hsa00330	Arginine and proline metabolism	50	-0.42147	-1.26872	0.108374	0.176034	0.0843724	BLCA
hsa04918	Thyroid hormone synthesis	75	-0.390916	-1.25753	0.108563	0.176034	0.0843724	BLCA
hsa00770	Pantothenate and CoA biosynthesis	21	-0.534648	-1.34383	0.116162	0.186049	0.0891725	BLCA
hsa05143	African trypanosomiasis	36	-0.454803	-1.29988	0.115512	0.186049	0.0891725	BLCA
hsa04931	Insulin resistance	109	-0.354967	-1.20802	0.116348	0.186049	0.0891725	BLCA
hsa05110	Vibrio cholerae infection	50	-0.416766	-1.25456	0.118227	0.188186	0.090197	BLCA
hsa00052	Galactose metabolism	32	-0.465364	-1.29532	0.123355	0.195453	0.09368	BLCA
hsa00760	Nicotinate and nicotinamide metabolism	38	-0.441637	-1.27597	0.125209	0.197488	0.0946554	BLCA
hsa00340	Histidine metabolism	22	-0.517809	-1.30746	0.133898	0.210239	0.100767	BLCA
hsa05012	Parkinson disease	271	0.272224	1.11938	0.139241	0.217642	0.104315	BLCA
hsa04710	Circadian rhythm	33	-0.452793	-1.26827	0.14239	0.220577	0.105722	BLCA
hsa04930	Type II diabetes mellitus	47	-0.419332	-1.25136	0.14239	0.220577	0.105722	BLCA
hsa00350	Tyrosine metabolism	35	-0.443705	-1.25966	0.150662	0.232355	0.111367	BLCA
hsa00565	Ether lipid metabolism	50	0.364688	1.19205	0.155216	0.238319	0.114225	BLCA
hsa04152	AMPK signaling pathway	122	-0.335327	-1.15904	0.166911	0.255145	0.12229	BLCA
hsa04070	Phosphatidylinositol signaling system	98	-0.349743	-1.17309	0.170404	0.259342	0.124302	BLCA
hsa00534	Glycosaminoglycan biosynthesis - heparan sulfate / heparin	24	-0.480845	-1.23621	0.18197	0.275736	0.132159	BLCA
hsa03013	Nucleocytoplasmic transport	108	-0.341322	-1.15745	0.184799	0.278805	0.13363	BLCA
hsa00062	Fatty acid elongation	27	-0.460429	-1.22207	0.193012	0.289935	0.138965	BLCA
hsa04114	Oocyte meiosis	136	-0.322084	-1.12502	0.21295	0.318507	0.152659	BLCA
hsa00630	Glyoxylate and dicarboxylate metabolism	30	0.393574	1.16478	0.221675	0.330134	0.158232	BLCA
hsa02010	ABC transporters	45	-0.38743	-1.15483	0.229032	0.339633	0.162785	BLCA
hsa04910	Insulin signaling pathway	138	-0.317986	-1.11127	0.231548	0.341904	0.163873	BLCA
hsa00600	Sphingolipid metabolism	54	-0.376568	-1.15002	0.241546	0.355154	0.170224	BLCA
hsa00120	Primary bile acid biosynthesis	17	0.451104	1.14755	0.26087	0.381948	0.183066	BLCA
hsa04981	Folate transport and metabolism	31	-0.41387	-1.13928	0.267769	0.390402	0.187118	BLCA
hsa00563	Glycosylphosphatidylinositol (GPI)-anchor biosynthesis	30	0.368385	1.09023	0.288177	0.417547	0.200129	BLCA
hsa05020	Prion disease	278	0.25412	1.04756	0.288793	0.417547	0.200129	BLCA
hsa05415	Diabetic cardiomyopathy	205	0.260421	1.04324	0.29682	0.427371	0.204837	BLCA
hsa04950	Maturity onset diabetes of the young	26	-0.427519	-1.12113	0.303483	0.435159	0.20857	BLCA
hsa05207	Chemical carcinogenesis - receptor activation	200	-0.291577	-1.06156	0.305365	0.436055	0.209	BLCA
hsa04146	Peroxisome	82	0.308256	1.07226	0.307018	0.436619	0.20927	BLCA
hsa01523	Antifolate resistance	30	-0.404834	-1.10071	0.322148	0.456266	0.218687	BLCA
hsa00270	Cysteine and methionine metabolism	52	0.325977	1.06712	0.323907	0.456894	0.218987	BLCA
hsa03030	DNA replication	36	-0.379279	-1.08403	0.328383	0.461331	0.221114	BLCA
hsa00240	Pyrimidine metabolism	58	-0.34512	-1.06867	0.347418	0.486105	0.232988	BLCA
hsa00020	Citrate cycle (TCA cycle)	30	-0.392584	-1.06741	0.35906	0.500377	0.239829	BLCA
hsa00601	Glycosphingolipid biosynthesis - lacto and neolacto series	28	-0.403364	-1.07694	0.365936	0.507919	0.243444	BLCA
hsa00480	Glutathione metabolism	57	0.312635	1.0311	0.371191	0.513161	0.245956	BLCA
hsa03430	Mismatch repair	23	-0.420286	-1.0693	0.375	0.516369	0.247494	BLCA
hsa00900	Terpenoid backbone biosynthesis	23	0.378887	1.04344	0.397561	0.541445	0.259513	BLCA
hsa04914	Progesterone-mediated oocyte maturation	108	-0.305159	-1.03482	0.394933	0.541445	0.259513	BLCA
hsa05131	Shigellosis	247	-0.272891	-1.01686	0.397892	0.541445	0.259513	BLCA
hsa00450	Selenocompound metabolism	17	-0.444415	-1.05591	0.40354	0.546986	0.262168	BLCA
hsa03250	Viral life cycle - HIV-1	64	-0.32707	-1.02986	0.419255	0.564443	0.270535	BLCA
hsa04962	Vasopressin-regulated water reabsorption	44	-0.344269	-1.02205	0.419672	0.564443	0.270535	BLCA
hsa05219	Bladder cancer	41	-0.346351	-1.01489	0.430921	0.577334	0.276714	BLCA
hsa04742	Taste transduction	86	-0.308147	-1.01754	0.433681	0.578797	0.277415	BLCA
hsa03008	Ribosome biogenesis in eukaryotes	109	0.2763	1.00237	0.436533	0.580371	0.27817	BLCA
hsa00061	Fatty acid biosynthesis	18	0.404667	1.02919	0.442623	0.586222	0.280974	BLCA
hsa04913	Ovarian steroidogenesis	52	-0.333373	-1.00824	0.445351	0.587592	0.281631	BLCA
hsa00310	Lysine degradation	63	-0.321836	-1.01004	0.451163	0.593006	0.284225	BLCA
hsa00561	Glycerolipid metabolism	64	-0.320747	-1.00995	0.458075	0.599818	0.287491	BLCA
hsa04141	Protein processing in endoplasmic reticulum	170	-0.276961	-0.99364	0.464135	0.605469	0.290199	BLCA
hsa05216	Thyroid cancer	37	-0.340188	-0.981073	0.472906	0.614601	0.294576	BLCA
hsa04917	Prolactin signaling pathway	71	-0.312738	-0.997052	0.479199	0.620455	0.297382	BLCA
hsa00380	Tryptophan metabolism	42	-0.332522	-0.979628	0.486179	0.627153	0.300592	BLCA
hsa00515	Mannose type O-glycan biosynthesis	23	-0.38827	-0.987841	0.493243	0.633909	0.30383	BLCA
hsa00531	Glycosaminoglycan degradation	19	-0.403676	-0.986851	0.496564	0.635821	0.304747	BLCA
hsa04115	p53 signaling pathway	75	-0.306405	-0.985671	0.5	0.637868	0.305728	BLCA
hsa00430	Taurine and hypotaurine metabolism	16	-0.407224	-0.96298	0.518389	0.658904	0.31581	BLCA
hsa00790	Folate biosynthesis	28	0.329004	0.952693	0.530562	0.671917	0.322047	BLCA
hsa03450	Non-homologous end-joining	13	-0.409449	-0.933475	0.539007	0.680129	0.325983	BLCA
hsa04140	Autophagy - animal	169	-0.269296	-0.964757	0.544944	0.685129	0.32838	BLCA
hsa05014	Amyotrophic lateral sclerosis	371	0.232796	0.973197	0.559406	0.698251	0.334669	BLCA
hsa00533	Glycosaminoglycan biosynthesis - keratan sulfate	14	-0.404799	-0.929448	0.55814	0.698251	0.334669	BLCA
hsa01232	Nucleotide metabolism	85	-0.28993	-0.954972	0.566517	0.704593	0.337709	BLCA
hsa04964	Proximal tubule bicarbonate reclamation	23	-0.363387	-0.924534	0.584459	0.724312	0.34716	BLCA
hsa04960	Aldosterone-regulated sodium reabsorption	38	-0.314225	-0.907852	0.609349	0.749802	0.359377	BLCA
hsa00604	Glycosphingolipid biosynthesis - ganglio series	15	-0.384265	-0.900708	0.609155	0.749802	0.359377	BLCA
hsa00360	Phenylalanine metabolism	16	-0.375556	-0.888092	0.630473	0.773053	0.370522	BLCA
hsa00970	Aminoacyl-tRNA biosynthesis	44	-0.299515	-0.889187	0.640984	0.783174	0.375372	BLCA
hsa00920	Sulfur metabolism	10	0.382071	0.851353	0.644105	0.784226	0.375876	BLCA
hsa00910	Nitrogen metabolism	17	-0.367064	-0.872129	0.651327	0.788517	0.377933	BLCA
hsa00511	Other glycan degradation	18	-0.358537	-0.86471	0.652174	0.788517	0.377933	BLCA
hsa04370	VEGF signaling pathway	60	-0.287674	-0.895579	0.661972	0.797584	0.382279	BLCA
hsa00260	Glycine, serine and threonine metabolism	40	0.279741	0.875618	0.668354	0.802488	0.384629	BLCA
hsa00603	Glycosphingolipid biosynthesis - globo and isoglobo series	16	0.319321	0.807666	0.721578	0.863405	0.413827	BLCA
hsa05022	Pathways of neurodegeneration - multiple diseases	482	-0.237056	-0.928463	0.726829	0.863732	0.413984	BLCA
hsa00220	Arginine biosynthesis	23	-0.325312	-0.827662	0.726351	0.863732	0.413984	BLCA
hsa01230	Biosynthesis of amino acids	75	0.254388	0.877825	0.738506	0.871638	0.417773	BLCA
hsa00640	Propanoate metabolism	32	0.284757	0.847889	0.736041	0.871638	0.417773	BLCA
hsa04216	Ferroptosis	42	0.267321	0.841309	0.74677	0.878404	0.421016	BLCA
hsa05171	Coronavirus disease - COVID-19	234	-0.242833	-0.900995	0.754667	0.881512	0.422505	BLCA
hsa04622	RIG-I-like receptor signaling pathway	72	-0.266891	-0.852227	0.755385	0.881512	0.422505	BLCA
hsa00620	Pyruvate metabolism	47	0.263014	0.846759	0.757033	0.881512	0.422505	BLCA
hsa00030	Pentose phosphate pathway	31	0.280067	0.831186	0.763224	0.885748	0.424536	BLCA
hsa00410	beta-Alanine metabolism	31	-0.285641	-0.786298	0.78843	0.91195	0.437094	BLCA
hsa03020	RNA polymerase	33	0.266487	0.801804	0.818414	0.940363	0.450713	BLCA
hsa04215	Apoptosis - multiple species	32	-0.276667	-0.770089	0.817434	0.940363	0.450713	BLCA
hsa04623	Cytosolic DNA-sensing pathway	83	-0.253218	-0.828194	0.828746	0.944665	0.452774	BLCA
hsa01040	Biosynthesis of unsaturated fatty acids	27	-0.282671	-0.750266	0.826955	0.944665	0.452774	BLCA
hsa00130	Ubiquinone and other terpenoid-quinone biosynthesis	12	-0.326873	-0.726113	0.830325	0.944665	0.452774	BLCA
hsa01212	Fatty acid metabolism	57	0.244964	0.807914	0.842105	0.954936	0.457697	BLCA
hsa00670	One carbon pool by folate	38	-0.261773	-0.75631	0.851419	0.962353	0.461252	BLCA
hsa04966	Collecting duct acid secretion	27	-0.273245	-0.725248	0.856905	0.965409	0.462717	BLCA
hsa04144	Endocytosis	252	-0.230614	-0.861394	0.86693	0.970402	0.46511	BLCA
hsa04130	SNARE interactions in vesicular transport	33	-0.262447	-0.735113	0.864157	0.970402	0.46511	BLCA
hsa03015	mRNA surveillance pathway	98	-0.239518	-0.80338	0.880419	0.980434	0.469918	BLCA
hsa00010	Glycolysis / Gluconeogenesis	67	0.234603	0.793141	0.881543	0.980434	0.469918	BLCA
hsa00562	Inositol phosphate metabolism	73	-0.244206	-0.782856	0.88872	0.98212	0.470726	BLCA
hsa04744	Phototransduction	28	-0.265536	-0.708953	0.887015	0.98212	0.470726	BLCA
hsa00564	Glycerophospholipid metabolism	102	-0.235642	-0.791522	0.897436	0.985475	0.472335	BLCA
hsa01524	Platinum drug resistance	74	-0.243341	-0.780117	0.896445	0.985475	0.472335	BLCA
hsa00250	Alanine, aspartate and glutamate metabolism	37	0.241522	0.742988	0.910941	0.99715	0.47793	BLCA
hsa05010	Alzheimer disease	390	0.194816	0.820491	1	1	0.479296	BLCA
hsa04740	Olfactory transduction	417	-0.205006	-0.794474	0.993835	1	0.479296	BLCA
hsa05203	Viral carcinogenesis	202	-0.210009	-0.765336	0.979367	1	0.479296	BLCA
hsa03410	Base excision repair	44	0.235468	0.750923	0.918367	1	0.479296	BLCA
hsa03460	Fanconi anemia pathway	54	0.226745	0.743487	0.944882	1	0.479296	BLCA
hsa01200	Carbon metabolism	115	0.198057	0.726761	0.981366	1	0.479296	BLCA
hsa03022	Basal transcription factors	43	-0.240463	-0.709146	0.929276	1	0.479296	BLCA
hsa04142	Lysosome	133	-0.203412	-0.708118	0.994203	1	0.479296	BLCA
hsa04217	Necroptosis	157	-0.19902	-0.705524	0.997118	1	0.479296	BLCA
hsa01250	Biosynthesis of nucleotide sugars	37	-0.240389	-0.693261	0.939245	1	0.479296	BLCA
hsa00520	Amino sugar and nucleotide sugar metabolism	38	0.223125	0.693042	0.957816	1	0.479296	BLCA
hsa00280	Valine, leucine and isoleucine degradation	48	-0.226259	-0.678225	0.955882	1	0.479296	BLCA
hsa04120	Ubiquitin mediated proteolysis	142	-0.192338	-0.675951	0.998555	1	0.479296	BLCA
hsa00510	N-Glycan biosynthesis	54	-0.220297	-0.672776	0.969404	1	0.479296	BLCA
hsa03440	Homologous recombination	41	0.212375	0.669134	0.972081	1	0.479296	BLCA
hsa00785	Lipoic acid metabolism	19	0.251262	0.647344	0.933333	1	0.479296	BLCA
hsa04330	Notch signaling pathway	62	-0.205632	-0.644806	0.995356	1	0.479296	BLCA
hsa03083	Polycomb repressive complex	83	-0.196143	-0.64152	0.990826	1	0.479296	BLCA
hsa00051	Fructose and mannose metabolism	34	0.208101	0.633844	0.974747	1	0.479296	BLCA
hsa00541	Biosynthesis of various nucleotide sugars	16	0.248702	0.629047	0.937355	1	0.479296	BLCA
hsa04137	Mitophagy - animal	105	-0.179254	-0.604105	0.998501	1	0.479296	BLCA
hsa04977	Vitamin digestion and absorption	26	-0.229102	-0.600801	0.968491	1	0.479296	BLCA
hsa03018	RNA degradation	78	0.173313	0.60006	1	1	0.479296	BLCA
hsa00513	Various types of N-glycan biosynthesis	42	-0.200386	-0.590348	0.98374	1	0.479296	BLCA
hsa03420	Nucleotide excision repair	61	-0.174838	-0.545191	0.996885	1	0.479296	BLCA
hsa03050	Proteasome	46	0.169859	0.541728	0.997389	1	0.479296	BLCA
hsa03060	Protein export	31	0.178501	0.529757	0.997481	1	0.479296	BLCA
hsa00100	Steroid biosynthesis	20	-0.20882	-0.521655	0.982964	1	0.479296	BLCA
hsa04136	Autophagy - other	32	-0.183139	-0.509758	0.996711	1	0.479296	BLCA
hsa04980	Cobalamin transport and metabolism	18	-0.208444	-0.50272	0.989565	1	0.479296	BLCA
hsa03010	Ribosome	139	0.696254	3.67314	1e-10	4.78571e-09	3.24812e-09	BRCA
hsa03050	Proteasome	46	0.743653	3.28384	1e-10	4.78571e-09	3.24812e-09	BRCA
hsa00190	Oxidative phosphorylation	136	0.616953	3.20272	1e-10	4.78571e-09	3.24812e-09	BRCA
hsa04110	Cell cycle	158	0.550968	2.95796	1e-10	4.78571e-09	3.24812e-09	BRCA
hsa03013	Nucleocytoplasmic transport	108	0.505078	2.52624	1e-10	4.78571e-09	3.24812e-09	BRCA
hsa05169	Epstein-Barr virus infection	201	0.417131	2.33918	1e-10	4.78571e-09	3.24812e-09	BRCA
hsa04740	Olfactory transduction	435	-0.539215	-2.10466	1e-10	4.78571e-09	3.24812e-09	BRCA
hsa03410	Base excision repair	44	0.665897	2.88298	1.93148e-10	8.08809e-09	5.48948e-09	BRCA
hsa04612	Antigen processing and presentation	71	0.57061	2.57118	5.09128e-10	1.89509e-08	1.28622e-08	BRCA
hsa05168	Herpes simplex virus 1 infection	180	0.376262	2.09473	1.25235e-09	4.19536e-08	2.84744e-08	BRCA
hsa03030	DNA replication	36	0.691465	2.8446	3.51254e-09	1.06973e-07	7.26036e-08	BRCA
hsa04152	AMPK signaling pathway	122	-0.562289	-2.0475	5.53392e-09	1.54488e-07	1.04853e-07	BRCA
hsa02010	ABC transporters	45	-0.714814	-2.27396	7.67996e-09	1.97907e-07	1.34322e-07	BRCA
hsa05208	Chemical carcinogenesis - reactive oxygen species	225	0.327323	1.78118	3.24321e-08	7.76054e-07	5.26717e-07	BRCA
hsa04923	Regulation of lipolysis in adipocytes	59	-0.659703	-2.1929	4.44434e-08	9.92569e-07	6.73668e-07	BRCA
hsa04657	IL-17 signaling pathway	95	0.435051	2.12774	1.34422e-07	2.81445e-06	1.9102e-06	BRCA
hsa05164	Influenza A	171	0.353524	1.95415	1.72881e-07	3.40677e-06	2.31222e-06	BRCA
hsa03040	Spliceosome	188	-0.48574	-1.83229	2.34626e-07	4.36666e-06	2.9637e-06	BRCA
hsa04080	Neuroactive ligand-receptor interaction	368	-0.420955	-1.63497	2.52561e-07	4.45306e-06	3.02234e-06	BRCA
hsa04940	Type I diabetes mellitus	42	0.598407	2.56843	3.27372e-07	5.48349e-06	3.72171e-06	BRCA
hsa05415	Diabetic cardiomyopathy	205	0.323106	1.80452	6.11646e-07	9.75722e-06	6.62234e-06	BRCA
hsa00830	Retinol metabolism	66	-0.616867	-2.09176	1.15641e-06	1.76089e-05	1.19514e-05	BRCA
hsa03320	PPAR signaling pathway	76	-0.578449	-1.99804	2.06574e-06	3.00879e-05	2.0421e-05	BRCA
hsa05170	Human immunodeficiency virus 1 infection	213	0.300765	1.66645	2.28064e-06	3.18339e-05	2.16061e-05	BRCA
hsa03420	Nucleotide excision repair	61	0.475997	2.18459	3.31956e-06	4.4482e-05	3.01905e-05	BRCA
hsa04218	Cellular senescence	157	0.343178	1.85506	3.87085e-06	4.98744e-05	3.38503e-05	BRCA
hsa03060	Protein export	31	0.630738	2.53434	4.164e-06	5.16644e-05	3.50652e-05	BRCA
hsa03020	RNA polymerase	33	0.614889	2.47084	4.45262e-06	5.32724e-05	3.61566e-05	BRCA
hsa01232	Nucleotide metabolism	85	0.411236	1.96227	7.01498e-06	8.10351e-05	5.49995e-05	BRCA
hsa05330	Allograft rejection	36	0.585925	2.41043	8.16521e-06	9.11782e-05	6.18837e-05	BRCA
hsa05340	Primary immunodeficiency	37	0.565326	2.36785	9.90839e-06	0.000106478	7.22675e-05	BRCA
hsa04920	Adipocytokine signaling pathway	70	-0.577879	-1.97838	1.0171e-05	0.000106478	7.22675e-05	BRCA
hsa04081	Hormone signaling	219	-0.441066	-1.68106	1.28154e-05	0.000130095	8.82973e-05	BRCA
hsa04976	Bile secretion	88	-0.528532	-1.84921	1.68375e-05	0.000165899	0.000112598	BRCA
hsa05332	Graft-versus-host disease	39	0.542871	2.29925	2.07759e-05	0.000198855	0.000134966	BRCA
hsa04974	Protein digestion and absorption	104	-0.510936	-1.82628	2.17413e-05	0.000202315	0.000137313	BRCA
hsa04115	p53 signaling pathway	75	0.416722	1.96037	5.12415e-05	0.000463943	0.000314884	BRCA
hsa03440	Homologous recombination	41	0.514506	2.17143	5.37577e-05	0.000473916	0.000321653	BRCA
hsa03082	ATP-dependent chromatin remodeling	115	0.337052	1.71788	6.37714e-05	0.000534086	0.00036249	BRCA
hsa05203	Viral carcinogenesis	202	0.280549	1.58816	6.35658e-05	0.000534086	0.00036249	BRCA
hsa03460	Fanconi anemia pathway	54	0.460758	2.08986	6.56405e-05	0.000536331	0.000364014	BRCA
hsa00350	Tyrosine metabolism	35	-0.63256	-1.92028	7.07404e-05	0.000564239	0.000382955	BRCA
hsa00970	Aminoacyl-tRNA biosynthesis	44	0.477347	2.06666	7.46152e-05	0.000581304	0.000394538	BRCA
hsa00140	Steroid hormone biosynthesis	60	-0.557725	-1.86234	8.54694e-05	0.000650733	0.00044166	BRCA
hsa04141	Protein processing in endoplasmic reticulum	170	0.295689	1.62101	9.20599e-05	0.000685335	0.000465145	BRCA
hsa03018	RNA degradation	78	0.398179	1.89708	0.000115312	0.000839774	0.000569965	BRCA
hsa05219	Bladder cancer	41	0.498228	2.10272	0.000121923	0.000869029	0.00058982	BRCA
hsa05412	Arrhythmogenic right ventricular cardiomyopathy	86	-0.514405	-1.7916	0.000127708	0.000891296	0.000604933	BRCA
hsa00620	Pyruvate metabolism	47	-0.601767	-1.92977	0.000141685	0.00096866	0.000657441	BRCA
hsa04650	Natural killer cell mediated cytotoxicity	127	0.322295	1.67048	0.000162787	0.00107491	0.000729552	BRCA
hsa04210	Apoptosis	136	0.310873	1.6138	0.000163643	0.00107491	0.000729552	BRCA
hsa05144	Malaria	50	-0.579327	-1.87031	0.000191078	0.00123098	0.000835483	BRCA
hsa04613	Neutrophil extracellular trap formation	186	0.282877	1.57869	0.000199041	0.00125809	0.000853879	BRCA
hsa00240	Pyrimidine metabolism	58	0.420963	1.91139	0.000228107	0.00141511	0.000960452	BRCA
hsa04024	cAMP signaling pathway	226	-0.408738	-1.5587	0.000260329	0.00156341	0.0010611	BRCA
hsa05132	Salmonella infection	251	0.24313	1.32331	0.000261345	0.00156341	0.0010611	BRCA
hsa00071	Fatty acid degradation	43	-0.586778	-1.84899	0.000266309	0.00156515	0.00106229	BRCA
hsa04020	Calcium signaling pathway	253	-0.392638	-1.50455	0.000306095	0.00176796	0.00119994	BRCA
hsa00982	Drug metabolism - cytochrome P450	67	-0.532245	-1.80906	0.000320847	0.00182176	0.00123645	BRCA
hsa01240	Biosynthesis of cofactors	152	0.29094	1.55247	0.000340246	0.00189971	0.00128935	BRCA
hsa04145	Phagosome	154	0.288666	1.53522	0.000419633	0.00230454	0.00156412	BRCA
hsa03430	Mismatch repair	23	0.558946	2.02942	0.000541882	0.00292791	0.00198721	BRCA
hsa03273	Virion - Lassa virus and SFTS virus	17	-0.727071	-1.8923	0.000578094	0.00307399	0.00208635	BRCA
hsa04915	Estrogen signaling pathway	138	0.293564	1.52892	0.000639532	0.00334755	0.00227202	BRCA
hsa04964	Proximal tubule bicarbonate reclamation	23	-0.670445	-1.86298	0.000680962	0.00350957	0.00238199	BRCA
hsa05033	Nicotine addiction	41	-0.575546	-1.79762	0.000750693	0.00381034	0.00258612	BRCA
hsa05323	Rheumatoid arthritis	91	0.346912	1.69534	0.000864677	0.00426371	0.00289383	BRCA
hsa05160	Hepatitis C	159	0.28166	1.52451	0.000865469	0.00426371	0.00289383	BRCA
hsa04061	Viral protein interaction with cytokine and cytokine receptor	100	0.31873	1.5841	0.000969232	0.00470569	0.00319381	BRCA
hsa03022	Basal transcription factors	43	0.440844	1.88955	0.00103538	0.00495502	0.00336303	BRCA
hsa00980	Metabolism of xenobiotics by cytochrome P450	73	-0.500764	-1.72292	0.00106576	0.0050286	0.00341297	BRCA
hsa05032	Morphine addiction	91	-0.470395	-1.65257	0.00112957	0.00521266	0.00353789	BRCA
hsa04931	Insulin resistance	109	-0.451917	-1.62568	0.00113589	0.00521266	0.00353789	BRCA
hsa04932	Non-alcoholic fatty liver disease	157	0.282011	1.52442	0.001229	0.0055637	0.00377615	BRCA
hsa04820	Cytoskeleton in muscle cells	232	-0.38493	-1.47006	0.00151388	0.00676199	0.00458944	BRCA
hsa04623	Cytosolic DNA-sensing pathway	83	0.339068	1.60621	0.00153744	0.00677686	0.00459953	BRCA
hsa04744	Phototransduction	28	0.50938	1.96046	0.00162486	0.00706918	0.00479793	BRCA
hsa04924	Renin secretion	69	-0.487648	-1.66397	0.00251599	0.0108058	0.00733405	BRCA
hsa05162	Measles	139	0.267365	1.4105	0.00298429	0.0126549	0.00858903	BRCA
hsa04742	Taste transduction	86	-0.470565	-1.63891	0.00307634	0.0128822	0.00874329	BRCA
hsa04114	Oocyte meiosis	136	0.272923	1.41679	0.00315898	0.0130649	0.00886731	BRCA
hsa05130	Pathogenic Escherichia coli infection	201	0.247392	1.38732	0.00362843	0.0148235	0.0100609	BRCA
hsa01250	Biosynthesis of nucleotide sugars	37	0.41662	1.745	0.00416457	0.0168088	0.0114083	BRCA
hsa05414	Dilated cardiomyopathy	104	-0.430587	-1.53908	0.00460798	0.0183771	0.0124727	BRCA
hsa01230	Biosynthesis of amino acids	75	0.340756	1.603	0.00476358	0.0187741	0.0127422	BRCA
hsa00561	Glycerolipid metabolism	64	-0.473825	-1.59692	0.00515202	0.0200689	0.013621	BRCA
hsa04120	Ubiquitin mediated proteolysis	142	0.262591	1.39215	0.00690938	0.0266051	0.0180572	BRCA
hsa05150	Staphylococcus aureus infection	96	0.295136	1.44381	0.00709972	0.026947	0.0182892	BRCA
hsa05322	Systemic lupus erythematosus	131	0.27018	1.39238	0.00715905	0.026947	0.0182892	BRCA
hsa03015	mRNA surveillance pathway	98	0.298035	1.46986	0.00751522	0.0279733	0.0189858	BRCA
hsa04217	Necroptosis	157	0.256302	1.38545	0.00874716	0.0322011	0.0218552	BRCA
hsa03250	Viral life cycle - HIV-1	64	0.34244	1.58231	0.00921431	0.0334327	0.0226912	BRCA
hsa00010	Glycolysis / Gluconeogenesis	67	-0.461606	-1.56896	0.00938111	0.0334327	0.0226912	BRCA
hsa05410	Hypertrophic cardiomyopathy	99	-0.426744	-1.51313	0.00930083	0.0334327	0.0226912	BRCA
hsa04614	Renin-angiotensin system	23	-0.588867	-1.6363	0.0107508	0.0379108	0.0257305	BRCA
hsa05321	Inflammatory bowel disease	64	0.33583	1.55177	0.0110746	0.0382474	0.025959	BRCA
hsa04261	Adrenergic signaling in cardiomyocytes	154	-0.382709	-1.42332	0.0109938	0.0382474	0.025959	BRCA
hsa04917	Prolactin signaling pathway	71	-0.457437	-1.57387	0.0132716	0.0453673	0.0307913	BRCA
hsa01524	Platinum drug resistance	74	0.30437	1.40088	0.0145671	0.0489397	0.033216	BRCA
hsa04148	Efferocytosis	157	-0.371364	-1.3852	0.0146089	0.0489397	0.033216	BRCA
hsa05163	Human cytomegalovirus infection	226	0.217413	1.1851	0.0156031	0.0517527	0.0351252	BRCA
hsa04910	Insulin signaling pathway	138	-0.381988	-1.4069	0.0172224	0.0565639	0.0383906	BRCA
hsa05204	Chemical carcinogenesis - DNA adducts	68	-0.445612	-1.52205	0.0177936	0.0578722	0.0392786	BRCA
hsa00790	Folate biosynthesis	28	0.43162	1.66118	0.0180335	0.0580886	0.0394254	BRCA
hsa05152	Tuberculosis	178	0.229323	1.2834	0.0210068	0.0670218	0.0454885	BRCA
hsa04713	Circadian entrainment	97	-0.406066	-1.4374	0.0218657	0.0691038	0.0469016	BRCA
hsa04913	Ovarian steroidogenesis	52	-0.470713	-1.53208	0.0230384	0.0721294	0.0489551	BRCA
hsa04512	ECM-receptor interaction	89	-0.411321	-1.43974	0.0266809	0.0820009	0.055655	BRCA
hsa04620	Toll-like receptor signaling pathway	109	0.261014	1.30758	0.0265969	0.0820009	0.055655	BRCA
hsa04510	Focal adhesion	203	-0.356108	-1.35168	0.0308597	0.0939817	0.0637865	BRCA
hsa04979	Cholesterol metabolism	51	-0.458908	-1.4895	0.0330296	0.099684	0.0676567	BRCA
hsa00920	Sulfur metabolism	10	0.597592	1.67604	0.0352849	0.10554	0.071631	BRCA
hsa00730	Thiamine metabolism	15	0.507147	1.61268	0.0363821	0.107858	0.0732048	BRCA
hsa04724	Glutamatergic synapse	116	-0.38005	-1.37683	0.039666	0.116562	0.0791122	BRCA
hsa04022	cGMP-PKG signaling pathway	166	-0.351547	-1.31569	0.0439673	0.128079	0.0869284	BRCA
hsa05110	Vibrio cholerae infection	50	0.324683	1.44674	0.0464505	0.133757	0.0907827	BRCA
hsa04730	Long-term depression	60	-0.42207	-1.40936	0.0475138	0.133757	0.0907827	BRCA
hsa04927	Cortisol synthesis and secretion	65	-0.413776	-1.39882	0.0473047	0.133757	0.0907827	BRCA
hsa04151	PI3K-Akt signaling pathway	360	-0.315354	-1.22429	0.047	0.133757	0.0907827	BRCA
hsa05212	Pancreatic cancer	77	0.272555	1.28254	0.0507523	0.141684	0.0961623	BRCA
hsa00650	Butanoate metabolism	27	-0.517677	-1.48931	0.052506	0.145368	0.0986628	BRCA
hsa04922	Glucagon signaling pathway	107	-0.370349	-1.32822	0.0548523	0.149468	0.101446	BRCA
hsa04530	Tight junction	170	0.218889	1.19998	0.0548793	0.149468	0.101446	BRCA
hsa04064	NF-kappa B signaling pathway	104	0.246476	1.22826	0.0562025	0.151837	0.103054	BRCA
hsa05140	Leishmaniasis	75	0.276939	1.30279	0.0579474	0.154623	0.104944	BRCA
hsa04658	Th1 and Th2 cell differentiation	91	0.259753	1.26939	0.0581567	0.154623	0.104944	BRCA
hsa04721	Synaptic vesicle cycle	78	-0.395693	-1.36398	0.0606717	0.16004	0.108621	BRCA
hsa05133	Pertussis	77	0.267447	1.2585	0.0633193	0.165718	0.112475	BRCA
hsa04918	Thyroid hormone synthesis	75	-0.394164	-1.35842	0.0671723	0.172904	0.117352	BRCA
hsa04936	Alcoholic liver disease	142	-0.34919	-1.28831	0.0671488	0.172904	0.117352	BRCA
hsa04640	Hematopoietic cell lineage	97	0.249062	1.22659	0.0676133	0.172904	0.117352	BRCA
hsa04371	Apelin signaling pathway	140	-0.349575	-1.28895	0.0701031	0.177913	0.120752	BRCA
hsa05134	Legionellosis	56	0.297283	1.34284	0.0718307	0.179577	0.121881	BRCA
hsa04622	RIG-I-like receptor signaling pathway	72	0.280482	1.26327	0.0718153	0.179577	0.121881	BRCA
hsa03265	Virion - Ebolavirus, Lyssavirus and Morbillivirus	12	-0.605193	-1.44708	0.0733945	0.180788	0.122703	BRCA
hsa04925	Aldosterone synthesis and secretion	98	-0.370618	-1.31335	0.0733262	0.180788	0.122703	BRCA
hsa00260	Glycine, serine and threonine metabolism	40	-0.450293	-1.39664	0.0755814	0.184816	0.125437	BRCA
hsa00500	Starch and sucrose metabolism	38	-0.450412	-1.38658	0.0783626	0.190228	0.12911	BRCA
hsa04961	Endocrine and other factor-regulated calcium reabsorption	53	-0.41093	-1.34574	0.0819304	0.197458	0.134017	BRCA
hsa05146	Amoebiasis	102	0.245886	1.22519	0.0891952	0.213431	0.144858	BRCA
hsa00053	Ascorbate and aldarate metabolism	28	-0.483609	-1.40643	0.0906949	0.215481	0.146249	BRCA
hsa00541	Biosynthesis of various nucleotide sugars	16	0.459927	1.48323	0.0932439	0.219977	0.149301	BRCA
hsa00120	Primary bile acid biosynthesis	17	-0.538787	-1.40227	0.0958386	0.223295	0.151553	BRCA
hsa04625	C-type lectin receptor signaling pathway	105	0.231651	1.15998	0.0959836	0.223295	0.151553	BRCA
hsa00910	Nitrogen metabolism	17	-0.536086	-1.39524	0.0970996	0.224334	0.152258	BRCA
hsa04981	Folate transport and metabolism	31	-0.468291	-1.37142	0.0979444	0.224735	0.152531	BRCA
hsa04972	Pancreatic secretion	104	-0.354997	-1.26889	0.0994709	0.226685	0.153854	BRCA
hsa00900	Terpenoid backbone biosynthesis	23	0.368122	1.33657	0.101095	0.228831	0.15531	BRCA
hsa00601	Glycosphingolipid biosynthesis - lacto and neolacto series	28	0.368504	1.41826	0.10318	0.230435	0.156399	BRCA
hsa00510	N-Glycan biosynthesis	54	0.283132	1.28421	0.102768	0.230435	0.156399	BRCA
hsa00430	Taurine and hypotaurine metabolism	16	-0.535664	-1.38474	0.104534	0.231913	0.157402	BRCA
hsa04950	Maturity onset diabetes of the young	26	0.360982	1.37939	0.110927	0.244477	0.165929	BRCA
hsa04930	Type II diabetes mellitus	47	-0.404344	-1.29667	0.112257	0.245791	0.166821	BRCA
hsa00360	Phenylalanine metabolism	16	-0.524762	-1.35656	0.118388	0.255871	0.173662	BRCA
hsa00061	Fatty acid biosynthesis	18	-0.512368	-1.34733	0.11809	0.255871	0.173662	BRCA
hsa04977	Vitamin digestion and absorption	26	-0.473989	-1.35372	0.119332	0.256257	0.173925	BRCA
hsa00603	Glycosphingolipid biosynthesis - globo and isoglobo series	16	0.432296	1.39412	0.123602	0.263736	0.179001	BRCA
hsa00520	Amino sugar and nucleotide sugar metabolism	38	0.300878	1.2654	0.1258	0.266729	0.181032	BRCA
hsa05310	Asthma	29	0.339948	1.33356	0.127935	0.267863	0.181802	BRCA
hsa05206	MicroRNAs in cancer	176	0.204702	1.15	0.12786	0.267863	0.181802	BRCA
hsa04975	Fat digestion and absorption	43	-0.409485	-1.29032	0.132948	0.276631	0.187753	BRCA
hsa04015	Rap1 signaling pathway	212	-0.312392	-1.18681	0.137652	0.28465	0.193196	BRCA
hsa00220	Arginine biosynthesis	23	-0.470282	-1.30678	0.138889	0.285446	0.193736	BRCA
hsa03083	Polycomb repressive complex	83	0.238113	1.12798	0.141552	0.289146	0.196247	BRCA
hsa00860	Porphyrin metabolism	44	-0.402229	-1.27473	0.144509	0.293396	0.199132	BRCA
hsa04723	Retrograde endocannabinoid signaling	149	-0.321183	-1.19279	0.155738	0.31429	0.213312	BRCA
hsa04340	Hedgehog signaling pathway	55	-0.375218	-1.23827	0.161111	0.323187	0.219351	BRCA
hsa05205	Proteoglycans in cancer	201	-0.308335	-1.16921	0.162626	0.324285	0.220096	BRCA
hsa04142	Lysosome	133	0.204796	1.07028	0.165972	0.328999	0.223295	BRCA
hsa04960	Aldosterone-regulated sodium reabsorption	38	-0.408596	-1.25785	0.175439	0.344979	0.234141	BRCA
hsa04727	GABAergic synapse	89	-0.344595	-1.20618	0.176094	0.344979	0.234141	BRCA
hsa04392	Hippo signaling pathway - multiple species	28	-0.431749	-1.25561	0.177856	0.346406	0.23511	BRCA
hsa00410	beta-Alanine metabolism	31	-0.426077	-1.2478	0.182588	0.353566	0.239969	BRCA
hsa00380	Tryptophan metabolism	42	-0.392056	-1.22861	0.186343	0.358763	0.243497	BRCA
hsa04980	Cobalamin transport and metabolism	18	0.368842	1.24231	0.18932	0.362302	0.245898	BRCA
hsa05135	Yersinia infection	137	0.211313	1.09271	0.190344	0.362302	0.245898	BRCA
hsa05017	Spinocerebellar ataxia	143	0.206316	1.10884	0.193753	0.366707	0.248888	BRCA
hsa00230	Purine metabolism	128	-0.321522	-1.17773	0.199374	0.375226	0.25467	BRCA
hsa04216	Ferroptosis	42	-0.386822	-1.21221	0.206019	0.383734	0.260445	BRCA
hsa00330	Arginine and proline metabolism	50	-0.368721	-1.19039	0.206186	0.383734	0.260445	BRCA
hsa04014	Ras signaling pathway	238	-0.296353	-1.13357	0.20888	0.386601	0.262391	BRCA
hsa05031	Amphetamine addiction	69	-0.345491	-1.1789	0.211957	0.389815	0.264572	BRCA
hsa04928	Parathyroid hormone synthesis, secretion and action	115	-0.322481	-1.16738	0.212944	0.389815	0.264572	BRCA
hsa05030	Cocaine addiction	49	-0.366091	-1.18425	0.218679	0.398138	0.270221	BRCA
hsa00533	Glycosaminoglycan biosynthesis - keratan sulfate	14	0.388314	1.21369	0.22973	0.415997	0.282342	BRCA
hsa05418	Fluid shear stress and atherosclerosis	139	0.197434	1.04158	0.232962	0.419582	0.284775	BRCA
hsa00340	Histidine metabolism	22	-0.436157	-1.19854	0.235294	0.421516	0.286088	BRCA
hsa04978	Mineral absorption	60	-0.348317	-1.16309	0.243094	0.430881	0.292444	BRCA
hsa00511	Other glycan degradation	18	0.34181	1.15126	0.242718	0.430881	0.292444	BRCA
hsa04672	Intestinal immune network for IgA production	47	0.27298	1.20012	0.250645	0.441046	0.299343	BRCA
hsa00670	One carbon pool by folate	38	-0.382269	-1.17681	0.251462	0.441046	0.299343	BRCA
hsa00640	Propanoate metabolism	32	-0.391645	-1.16168	0.25327	0.441903	0.299925	BRCA
hsa04010	MAPK signaling pathway	300	-0.284261	-1.09531	0.257028	0.446137	0.302798	BRCA
hsa00020	Citrate cycle (TCA cycle)	30	-0.398126	-1.16129	0.25988	0.448762	0.30458	BRCA
hsa04726	Serotonergic synapse	112	-0.313307	-1.13147	0.262605	0.451142	0.306195	BRCA
hsa00270	Cysteine and methionine metabolism	52	0.248936	1.12226	0.264463	0.452016	0.306788	BRCA
hsa00051	Fructose and mannose metabolism	34	0.274596	1.10545	0.267974	0.455692	0.309283	BRCA
hsa04911	Insulin secretion	86	-0.322662	-1.12379	0.275456	0.463707	0.314723	BRCA
hsa04211	Longevity regulating pathway	89	-0.320437	-1.12162	0.27428	0.463707	0.314723	BRCA
hsa00480	Glutathione metabolism	57	0.265667	1.20368	0.278363	0.464065	0.314966	BRCA
hsa05416	Viral myocarditis	67	-0.331574	-1.12699	0.279171	0.464065	0.314966	BRCA
hsa05161	Hepatitis B	163	0.193468	1.05285	0.279824	0.464065	0.314966	BRCA
hsa04215	Apoptosis - multiple species	32	0.281628	1.11734	0.285714	0.471499	0.320012	BRCA
hsa04668	TNF signaling pathway	119	0.207306	1.0709	0.287578	0.472249	0.320521	BRCA
hsa05143	African trypanosomiasis	36	-0.372261	-1.13608	0.293427	0.479503	0.325444	BRCA
hsa00040	Pentose and glucuronate interconversions	34	-0.372612	-1.12603	0.302709	0.49227	0.334109	BRCA
hsa05207	Chemical carcinogenesis - receptor activation	199	-0.284507	-1.079	0.306761	0.496449	0.336946	BRCA
hsa04926	Relaxin signaling pathway	130	-0.298395	-1.0944	0.314642	0.506755	0.34394	BRCA
hsa04728	Dopaminergic synapse	131	-0.295539	-1.08578	0.336439	0.5367	0.364265	BRCA
hsa00592	alpha-Linolenic acid metabolism	26	0.283818	1.08453	0.335366	0.5367	0.364265	BRCA
hsa01200	Carbon metabolism	115	0.205763	1.04873	0.338283	0.537084	0.364525	BRCA
hsa04610	Complement and coagulation cascades	87	-0.309416	-1.079	0.344051	0.543666	0.368993	BRCA
hsa05214	Glioma	76	0.23109	1.07802	0.350649	0.551491	0.374303	BRCA
hsa05167	Kaposi sarcoma-associated herpesvirus infection	196	0.18346	0.97198	0.362033	0.566734	0.384649	BRCA
hsa00531	Glycosaminoglycan degradation	19	-0.406513	-1.08075	0.370324	0.577017	0.391628	BRCA
hsa04270	Vascular smooth muscle contraction	134	-0.288725	-1.0614	0.372407	0.577575	0.392007	BRCA
hsa04921	Oxytocin signaling pathway	154	-0.283122	-1.05295	0.377184	0.582289	0.395206	BRCA
hsa04068	FoxO signaling pathway	130	-0.288356	-1.05758	0.380062	0.584041	0.396395	BRCA
hsa04260	Cardiac muscle contraction	87	-0.303553	-1.05856	0.386924	0.58918	0.399883	BRCA
hsa04360	Axon guidance	184	-0.277229	-1.04587	0.38641	0.58918	0.399883	BRCA
hsa00513	Various types of N-glycan biosynthesis	42	0.247692	1.06312	0.391304	0.590616	0.400858	BRCA
hsa04514	Cell adhesion molecules	158	-0.280476	-1.04548	0.391393	0.590616	0.400858	BRCA
hsa01523	Antifolate resistance	30	0.262615	1.05532	0.39521	0.5937	0.402951	BRCA
hsa00100	Steroid biosynthesis	20	0.290894	1.02018	0.403141	0.602912	0.409204	BRCA
hsa00770	Pantothenate and CoA biosynthesis	21	-0.378426	-1.02864	0.418405	0.622958	0.422809	BRCA
hsa04934	Cushing syndrome	155	-0.275005	-1.02421	0.425641	0.630928	0.428218	BRCA
hsa04621	NOD-like receptor signaling pathway	187	0.189586	1.06943	0.444426	0.642255	0.435906	BRCA
hsa04970	Salivary secretion	95	-0.290102	-1.02412	0.43983	0.642255	0.435906	BRCA
hsa04520	Adherens junction	93	-0.289968	-1.02358	0.443266	0.642255	0.435906	BRCA
hsa04630	JAK-STAT signaling pathway	168	-0.272634	-1.02075	0.444785	0.642255	0.435906	BRCA
hsa04060	Cytokine-cytokine receptor interaction	298	-0.264565	-1.01882	0.440763	0.642255	0.435906	BRCA
hsa05216	Thyroid cancer	37	-0.328784	-1.00622	0.441696	0.642255	0.435906	BRCA
hsa05235	PD-L1 expression and PD-1 checkpoint pathway in cancer	90	0.209342	1.02831	0.447761	0.643777	0.436939	BRCA
hsa04390	Hippo signaling pathway	156	-0.271558	-1.01243	0.454452	0.650605	0.441573	BRCA
hsa00983	Drug metabolism - other enzymes	78	-0.294529	-1.01526	0.457205	0.65176	0.442357	BRCA
hsa05220	Chronic myeloid leukemia	77	0.207602	0.976893	0.480519	0.682093	0.462945	BRCA
hsa05320	Autoimmune thyroid disease	51	0.223664	1.00555	0.5	0.703782	0.477665	BRCA
hsa05218	Melanoma	73	-0.285432	-0.982053	0.499459	0.703782	0.477665	BRCA
hsa05225	Hepatocellular carcinoma	169	0.180006	1.00114	0.510109	0.709073	0.481256	BRCA
hsa05215	Prostate cancer	98	0.199577	0.984281	0.508197	0.709073	0.481256	BRCA
hsa00052	Galactose metabolism	32	-0.329097	-0.976151	0.507729	0.709073	0.481256	BRCA
hsa00563	Glycosylphosphatidylinositol (GPI)-anchor biosynthesis	30	-0.331058	-0.965666	0.513772	0.711214	0.482709	BRCA
hsa01521	EGFR tyrosine kinase inhibitor resistance	80	-0.282205	-0.976839	0.519438	0.716098	0.486024	BRCA
hsa00760	Nicotinate and nicotinamide metabolism	38	-0.310948	-0.957246	0.521637	0.716183	0.486081	BRCA
hsa04350	TGF-beta signaling pathway	108	-0.271902	-0.976505	0.5353	0.731941	0.496777	BRCA
hsa05226	Gastric cancer	150	-0.261476	-0.971104	0.547228	0.745209	0.505782	BRCA
hsa00534	Glycosaminoglycan biosynthesis - heparan sulfate / heparin	24	0.255866	0.933535	0.560976	0.759432	0.515436	BRCA
hsa00512	Mucin type O-glycan biosynthesis	36	-0.304881	-0.930448	0.562207	0.759432	0.515436	BRCA
hsa04971	Gastric acid secretion	76	-0.27576	-0.952515	0.565405	0.760686	0.516286	BRCA
hsa04662	B cell receptor signaling pathway	85	0.202593	0.966699	0.569231	0.762188	0.517306	BRCA
hsa00785	Lipoic acid metabolism	19	-0.348341	-0.926099	0.571072	0.762188	0.517306	BRCA
hsa00591	Linoleic acid metabolism	30	-0.314439	-0.917187	0.584431	0.776922	0.527306	BRCA
hsa03272	Virion - Hepatitis viruses	48	-0.289171	-0.932061	0.588636	0.77942	0.529001	BRCA
hsa04929	GnRH secretion	65	-0.273652	-0.925113	0.59846	0.789307	0.535712	BRCA
hsa00564	Glycerophospholipid metabolism	102	-0.262886	-0.936199	0.602754	0.791854	0.53744	BRCA
hsa01040	Biosynthesis of unsaturated fatty acids	27	0.23744	0.911626	0.609756	0.794818	0.539452	BRCA
hsa00250	Alanine, aspartate and glutamate metabolism	37	-0.295411	-0.904084	0.608952	0.794818	0.539452	BRCA
hsa00630	Glyoxylate and dicarboxylate metabolism	30	-0.304273	-0.887534	0.62515	0.80861	0.548813	BRCA
hsa00130	Ubiquinone and other terpenoid-quinone biosynthesis	12	-0.371075	-0.887281	0.625164	0.80861	0.548813	BRCA
hsa00030	Pentose phosphate pathway	31	0.223835	0.899383	0.64	0.824615	0.559676	BRCA
hsa04072	Phospholipase D signaling pathway	148	-0.249117	-0.923265	0.645791	0.825588	0.560336	BRCA
hsa04659	Th17 cell differentiation	107	0.183075	0.919052	0.648148	0.825588	0.560336	BRCA
hsa04146	Peroxisome	82	-0.258328	-0.897302	0.646681	0.825588	0.560336	BRCA
hsa04935	Growth hormone synthesis, secretion and action	122	-0.250622	-0.912609	0.656934	0.83271	0.56517	BRCA
hsa04966	Collecting duct acid secretion	27	-0.301187	-0.866487	0.658711	0.83271	0.56517	BRCA
hsa04710	Circadian rhythm	33	-0.287485	-0.861425	0.666667	0.839599	0.569846	BRCA
hsa01212	Fatty acid metabolism	57	-0.264552	-0.878282	0.672586	0.843881	0.572752	BRCA
hsa04540	Gap junction	92	0.184799	0.904584	0.68254	0.853175	0.57906	BRCA
hsa04720	Long-term potentiation	67	-0.261042	-0.887263	0.685932	0.854228	0.579775	BRCA
hsa00280	Valine, leucine and isoleucine degradation	48	-0.26491	-0.853864	0.701136	0.869928	0.590431	BRCA
hsa05142	Chagas disease	103	0.18059	0.907643	0.711864	0.87998	0.597253	BRCA
hsa00450	Selenocompound metabolism	17	-0.310789	-0.808872	0.7314	0.900805	0.611387	BRCA
hsa04914	Progesterone-mediated oocyte maturation	108	0.178125	0.890924	0.735849	0.902965	0.612853	BRCA
hsa05034	Alcoholism	182	-0.2351	-0.885892	0.741117	0.90611	0.614987	BRCA
hsa00062	Fatty acid elongation	27	0.211822	0.813267	0.743902	0.906208	0.615054	BRCA
hsa04611	Platelet activation	126	0.175689	0.908401	0.756098	0.90956	0.617329	BRCA
hsa04810	Regulation of actin cytoskeleton	232	-0.232415	-0.8876	0.75	0.90956	0.617329	BRCA
hsa04071	Sphingolipid signaling pathway	122	0.168896	0.875022	0.767442	0.90956	0.617329	BRCA
hsa04550	Signaling pathways regulating pluripotency of stem cells	144	-0.235077	-0.868217	0.753608	0.90956	0.617329	BRCA
hsa04066	HIF-1 signaling pathway	110	-0.234881	-0.845616	0.765016	0.90956	0.617329	BRCA
hsa05231	Choline metabolism in cancer	99	-0.237988	-0.843849	0.760893	0.90956	0.617329	BRCA
hsa04973	Carbohydrate digestion and absorption	50	-0.254456	-0.821489	0.758305	0.90956	0.617329	BRCA
hsa00590	Arachidonic acid metabolism	62	-0.242843	-0.812853	0.768374	0.90956	0.617329	BRCA
hsa04670	Leukocyte transendothelial migration	116	-0.231299	-0.83794	0.776618	0.916081	0.621755	BRCA
hsa04919	Thyroid hormone signaling pathway	122	-0.229708	-0.836453	0.782065	0.919269	0.623919	BRCA
hsa05100	Bacterial invasion of epithelial cells	78	-0.238804	-0.823176	0.785482	0.920058	0.624454	BRCA
hsa05221	Acute myeloid leukemia	68	0.178937	0.815885	0.790123	0.92227	0.625955	BRCA
hsa04370	VEGF signaling pathway	60	0.184934	0.83859	0.793814	0.923361	0.626696	BRCA
hsa00565	Ether lipid metabolism	50	0.187168	0.833993	0.813953	0.940257	0.638163	BRCA
hsa00562	Inositol phosphate metabolism	73	-0.230636	-0.793525	0.812973	0.940257	0.638163	BRCA
hsa05224	Breast cancer	148	-0.223894	-0.829782	0.821355	0.942865	0.639933	BRCA
hsa04933	AGE-RAGE signaling pathway in diabetic complications	101	-0.225147	-0.800601	0.822529	0.942865	0.639933	BRCA
hsa04070	Phosphatidylinositol signaling system	98	-0.225298	-0.798387	0.824655	0.942865	0.639933	BRCA
hsa04916	Melanogenesis	101	-0.221836	-0.788827	0.83847	0.954423	0.647778	BRCA
hsa04962	Vasopressin-regulated water reabsorption	44	-0.23252	-0.736894	0.840462	0.954423	0.647778	BRCA
hsa05202	Transcriptional misregulation in cancer	195	-0.215433	-0.815689	0.861616	0.968595	0.657397	BRCA
hsa05223	Non-small cell lung cancer	73	0.162322	0.749266	0.857143	0.968595	0.657397	BRCA
hsa05120	Epithelial cell signaling in Helicobacter pylori infection	70	-0.213792	-0.731919	0.861322	0.968595	0.657397	BRCA
hsa04062	Chemokine signaling pathway	193	-0.213167	-0.806323	0.87361	0.978793	0.664319	BRCA
hsa00532	Glycosaminoglycan biosynthesis - chondroitin sulfate / dermatan sulfate	21	-0.255754	-0.695193	0.877301	0.979652	0.664902	BRCA
hsa05417	Lipid and atherosclerosis	215	-0.209936	-0.798417	0.88664	0.986792	0.669747	BRCA
hsa05230	Central carbon metabolism in cancer	70	-0.205876	-0.704821	0.892741	0.990292	0.672123	BRCA
hsa04725	Cholinergic synapse	115	-0.20042	-0.725518	0.900835	0.995973	0.675978	BRCA
hsa04150	mTOR signaling pathway	157	0.157475	0.851235	1	1	0.678712	BRCA
hsa04660	T cell receptor signaling pathway	122	0.159286	0.825232	0.930233	1	0.678712	BRCA
hsa05222	Small cell lung cancer	93	0.158294	0.765898	0.966102	1	0.678712	BRCA
hsa04666	Fc gamma R-mediated phagocytosis	98	0.154632	0.762619	0.967213	1	0.678712	BRCA
hsa04330	Notch signaling pathway	62	0.162806	0.751968	0.942308	1	0.678712	BRCA
hsa03008	Ribosome biogenesis in eukaryotes	117	0.148694	0.751523	1	1	0.678712	BRCA
hsa04380	Osteoclast differentiation	137	-0.195948	-0.7212	0.928645	1	0.678712	BRCA
hsa04144	Endocytosis	252	0.131738	0.718542	1	1	0.678712	BRCA
hsa04310	Wnt signaling pathway	173	-0.188824	-0.708832	0.953109	1	0.678712	BRCA
hsa01522	Endocrine resistance	96	-0.199351	-0.704737	0.921277	1	0.678712	BRCA
hsa04213	Longevity regulating pathway - multiple species	61	-0.200359	-0.670011	0.928018	1	0.678712	BRCA
hsa04012	ErbB signaling pathway	86	-0.192003	-0.668721	0.947481	1	0.678712	BRCA
hsa05217	Basal cell carcinoma	63	-0.198294	-0.66446	0.927617	1	0.678712	BRCA
hsa00515	Mannose type O-glycan biosynthesis	23	0.182913	0.66412	0.965517	1	0.678712	BRCA
hsa05211	Renal cell carcinoma	70	-0.184147	-0.63043	0.959913	1	0.678712	BRCA
hsa04722	Neurotrophin signaling pathway	120	0.119322	0.617538	1	1	0.678712	BRCA
hsa00604	Glycosphingolipid biosynthesis - ganglio series	15	-0.244496	-0.617033	0.914322	1	0.678712	BRCA
hsa05210	Colorectal cancer	87	0.124454	0.603977	0.985507	1	0.678712	BRCA
hsa00310	Lysine degradation	63	-0.177463	-0.594658	0.973274	1	0.678712	BRCA
hsa04750	Inflammatory mediator regulation of TRP channels	99	-0.160634	-0.56957	0.993624	1	0.678712	BRCA
hsa00514	Other types of O-glycan biosynthesis	47	-0.168199	-0.539386	0.979381	1	0.678712	BRCA
hsa04912	GnRH signaling pathway	93	-0.15042	-0.530981	0.996819	1	0.678712	BRCA
hsa01210	2-Oxocarboxylic acid metabolism	33	-0.17501	-0.524403	0.986998	1	0.678712	BRCA
hsa04137	Mitophagy - animal	105	-0.143185	-0.512331	0.998942	1	0.678712	BRCA
hsa05145	Toxoplasmosis	110	-0.138814	-0.499758	1	1	0.678712	BRCA
hsa00600	Sphingolipid metabolism	54	-0.14982	-0.492979	1	1	0.678712	BRCA
hsa03450	Non-homologous end-joining	13	-0.200614	-0.49196	0.980695	1	0.678712	BRCA
hsa04664	Fc epsilon RI signaling pathway	68	0.104682	0.477309	1	1	0.678712	BRCA
hsa04130	SNARE interactions in vesicular transport	33	0.118368	0.475642	1	1	0.678712	BRCA
hsa04136	Autophagy - other	32	-0.131473	-0.389968	1	1	0.678712	BRCA
hsa05213	Endometrial cancer	59	-0.116556	-0.387439	1	1	0.678712	BRCA
hsa04140	Autophagy - animal	169	-0.0932747	-0.348972	1	1	0.678712	BRCA
hsa04080	Neuroactive ligand-receptor interaction	367	-0.47256	-1.82361	1.07171e-08	1.85942e-06	1.38194e-06	CESC
hsa04151	PI3K-Akt signaling pathway	358	-0.471726	-1.81364	1.04714e-08	1.85942e-06	1.38194e-06	CESC
hsa04510	Focal adhesion	203	-0.531972	-1.93009	2.30944e-08	2.67125e-06	1.98531e-06	CESC
hsa00500	Starch and sucrose metabolism	38	0.749915	2.25562	1.00735e-07	8.73877e-06	6.49476e-06	CESC
hsa04010	MAPK signaling pathway	300	-0.465143	-1.75825	3.49047e-07	2.42238e-05	1.80035e-05	CESC
hsa04390	Hippo signaling pathway	156	-0.528659	-1.86367	1.42329e-06	8.23138e-05	6.11766e-05	CESC
hsa00980	Metabolism of xenobiotics by cytochrome P450	73	0.601649	2.0436	2.54026e-06	0.000110184	8.189e-05	CESC
hsa05224	Breast cancer	148	-0.53602	-1.8762	2.28823e-06	0.000110184	8.189e-05	CESC
hsa04973	Carbohydrate digestion and absorption	50	0.667143	2.11009	3.8715e-06	0.000138576	0.000102991	CESC
hsa05205	Proteoglycans in cancer	201	-0.489931	-1.77623	3.99354e-06	0.000138576	0.000102991	CESC
hsa04020	Calcium signaling pathway	253	-0.45269	-1.68077	6.38094e-06	0.00020129	0.000149601	CESC
hsa00982	Drug metabolism - cytochrome P450	67	0.606434	2.04202	7.16515e-06	0.000205675	0.00015286	CESC
hsa04310	Wnt signaling pathway	173	-0.505947	-1.80907	7.70541e-06	0.000205675	0.00015286	CESC
hsa04810	Regulation of actin cytoskeleton	232	-0.46355	-1.71092	1.17682e-05	0.000291684	0.000216783	CESC
hsa05218	Melanoma	73	-0.606038	-1.93678	1.42214e-05	0.000308428	0.000229227	CESC
hsa04512	ECM-receptor interaction	89	-0.589213	-1.93382	1.39298e-05	0.000308428	0.000229227	CESC
hsa04820	Cytoskeleton in muscle cells	232	-0.46009	-1.69814	1.64365e-05	0.000335499	0.000249347	CESC
hsa04081	Hormone signaling	219	-0.460621	-1.68355	3.10367e-05	0.000598319	0.000444678	CESC
hsa04933	AGE-RAGE signaling pathway in diabetic complications	101	-0.544785	-1.82742	3.93554e-05	0.000718755	0.000534188	CESC
hsa05226	Gastric cancer	150	-0.494942	-1.73324	5.3925e-05	0.0009356	0.000695349	CESC
hsa04360	Axon guidance	184	-0.460865	-1.66006	6.44514e-05	0.00106498	0.000791509	CESC
hsa04913	Ovarian steroidogenesis	52	-0.634573	-1.91201	8.54744e-05	0.00134816	0.00100197	CESC
hsa05206	MicroRNAs in cancer	177	-0.469557	-1.68745	9.66724e-05	0.00145849	0.00108397	CESC
hsa05412	Arrhythmogenic right ventricular cardiomyopathy	86	-0.55133	-1.81108	0.00012517	0.00180975	0.00134503	CESC
hsa05033	Nicotine addiction	41	-0.657399	-1.89483	0.000179468	0.00249101	0.00185135	CESC
hsa03040	Spliceosome	166	0.421966	1.63509	0.000242219	0.00323269	0.00240258	CESC
hsa04972	Pancreatic secretion	104	0.479215	1.7432	0.000365102	0.00453016	0.00336687	CESC
hsa05132	Salmonella infection	251	-0.41763	-1.54941	0.000365546	0.00453016	0.00336687	CESC
hsa04014	Ras signaling pathway	238	-0.424094	-1.56452	0.00043003	0.00514553	0.00382422	CESC
hsa04672	Intestinal immune network for IgA production	47	0.582807	1.82874	0.000474692	0.00549061	0.00408069	CESC
hsa00830	Retinol metabolism	66	0.528913	1.77752	0.000527593	0.00590564	0.00438914	CESC
hsa05217	Basal cell carcinoma	63	-0.5674	-1.7725	0.000574822	0.00623322	0.00463261	CESC
hsa05414	Dilated cardiomyopathy	104	-0.502573	-1.69261	0.000600561	0.00631499	0.00469338	CESC
hsa03010	Ribosome	139	0.419402	1.57906	0.000631978	0.00644989	0.00479364	CESC
hsa04520	Adherens junction	93	-0.518391	-1.71678	0.000744728	0.00732022	0.00544048	CESC
hsa04350	TGF-beta signaling pathway	108	-0.491216	-1.67548	0.000759446	0.00732022	0.00544048	CESC
hsa05150	Staphylococcus aureus infection	96	-0.493839	-1.6427	0.000893922	0.00838354	0.00623075	CESC
hsa05410	Hypertrophic cardiomyopathy	99	-0.501373	-1.67805	0.000961732	0.00878214	0.00652699	CESC
hsa00590	Arachidonic acid metabolism	62	0.509932	1.69506	0.00100399	0.00893294	0.00663907	CESC
hsa05202	Transcriptional misregulation in cancer	195	-0.416755	-1.50648	0.00108517	0.00941383	0.00699648	CESC
hsa03273	Virion - Lassa virus and SFTS virus	17	-0.749858	-1.80175	0.00120095	0.0101641	0.00755411	CESC
hsa04960	Aldosterone-regulated sodium reabsorption	38	0.579045	1.74167	0.00131777	0.0108873	0.00809157	CESC
hsa04015	Rap1 signaling pathway	212	-0.416185	-1.51437	0.00137334	0.0110825	0.00823668	CESC
hsa05340	Primary immunodeficiency	37	0.573175	1.70484	0.00154711	0.0119644	0.00889209	CESC
hsa04611	Platelet activation	126	-0.451097	-1.55167	0.00155158	0.0119644	0.00889209	CESC
hsa01240	Biosynthesis of cofactors	152	0.399723	1.52998	0.00166047	0.0125257	0.00930928	CESC
hsa00053	Ascorbate and aldarate metabolism	28	0.631373	1.82123	0.00227625	0.0168055	0.01249	CESC
hsa04270	Vascular smooth muscle contraction	134	-0.452285	-1.56287	0.00235497	0.0170244	0.0126528	CESC
hsa04072	Phospholipase D signaling pathway	148	-0.434582	-1.52114	0.00243396	0.0172364	0.0128103	CESC
hsa04540	Gap junction	92	-0.486318	-1.60498	0.0025803	0.0179073	0.0133089	CESC
hsa05204	Chemical carcinogenesis - DNA adducts	68	0.502661	1.6995	0.00288812	0.0196505	0.0146045	CESC
hsa05032	Morphine addiction	91	-0.487354	-1.60273	0.00303232	0.0198531	0.0147551	CESC
hsa04970	Salivary secretion	95	0.43205	1.55343	0.00302798	0.0198531	0.0147551	CESC
hsa05165	Human papillomavirus infection	330	-0.36614	-1.39939	0.00336006	0.0215915	0.016047	CESC
hsa04934	Cushing syndrome	155	-0.427181	-1.50464	0.00356737	0.0225069	0.0167274	CESC
hsa00860	Porphyrin metabolism	44	0.534485	1.6478	0.00400081	0.0247907	0.0184248	CESC
hsa00190	Oxidative phosphorylation	136	0.392989	1.48564	0.00426287	0.0259512	0.0192872	CESC
hsa04727	GABAergic synapse	89	-0.47856	-1.57065	0.00540339	0.0323272	0.024026	CESC
hsa00052	Galactose metabolism	32	0.581005	1.70694	0.00586827	0.0334123	0.0248325	CESC
hsa04975	Fat digestion and absorption	43	0.52618	1.62803	0.00587364	0.0334123	0.0248325	CESC
hsa04657	IL-17 signaling pathway	95	-0.451603	-1.50248	0.00581898	0.0334123	0.0248325	CESC
hsa05211	Renal cell carcinoma	70	-0.495351	-1.57729	0.00633376	0.0354486	0.0263459	CESC
hsa04724	Glutamatergic synapse	116	-0.427741	-1.46392	0.00704428	0.0387995	0.0288362	CESC
hsa00071	Fatty acid degradation	43	0.515382	1.59462	0.00784643	0.0421312	0.0313124	CESC
hsa00040	Pentose and glucuronate interconversions	34	0.527639	1.56975	0.00789201	0.0421312	0.0313124	CESC
hsa05210	Colorectal cancer	87	-0.466531	-1.53124	0.00801712	0.0421506	0.0313269	CESC
hsa00532	Glycosaminoglycan biosynthesis - chondroitin sulfate / dermatan sulfate	21	-0.644806	-1.63017	0.00910516	0.0471566	0.0350473	CESC
hsa05322	Systemic lupus erythematosus	131	0.372109	1.40597	0.00977771	0.0498951	0.0370827	CESC
hsa04730	Long-term depression	60	-0.504502	-1.56382	0.0106077	0.0525841	0.0390812	CESC
hsa04630	JAK-STAT signaling pathway	166	-0.396363	-1.40581	0.0104847	0.0525841	0.0390812	CESC
hsa05330	Allograft rejection	36	0.540573	1.60493	0.010882	0.0531839	0.0395269	CESC
hsa04550	Signaling pathways regulating pluripotency of stem cells	144	-0.407422	-1.4271	0.0113809	0.0548223	0.0407446	CESC
hsa04621	NOD-like receptor signaling pathway	185	-0.375756	-1.35343	0.0115332	0.0548223	0.0407446	CESC
hsa00515	Mannose type O-glycan biosynthesis	23	-0.631174	-1.6255	0.0124284	0.057502	0.0427362	CESC
hsa05222	Small cell lung cancer	93	-0.458615	-1.51882	0.0123887	0.057502	0.0427362	CESC
hsa04012	ErbB signaling pathway	86	-0.451223	-1.48223	0.0132907	0.0606825	0.0451	CESC
hsa04976	Bile secretion	88	0.404074	1.44146	0.0162388	0.0722417	0.053691	CESC
hsa04145	Phagosome	154	-0.395517	-1.39185	0.0161946	0.0722417	0.053691	CESC
hsa04340	Hedgehog signaling pathway	55	-0.481661	-1.47362	0.0178509	0.0784084	0.0582741	CESC
hsa04514	Cell adhesion molecules	158	-0.383866	-1.35744	0.0189751	0.0823046	0.0611698	CESC
hsa05144	Malaria	50	-0.499499	-1.4964	0.0196267	0.0840799	0.0624892	CESC
hsa01521	EGFR tyrosine kinase inhibitor resistance	80	-0.449811	-1.45394	0.0214581	0.0908043	0.0674869	CESC
hsa05100	Bacterial invasion of epithelial cells	78	-0.450883	-1.4552	0.0224171	0.0934251	0.0694347	CESC
hsa04974	Protein digestion and absorption	104	-0.415127	-1.39811	0.0228851	0.0934251	0.0694347	CESC
hsa04022	cGMP-PKG signaling pathway	166	-0.379506	-1.34602	0.0228404	0.0934251	0.0694347	CESC
hsa04721	Synaptic vesicle cycle	78	-0.446589	-1.44134	0.0240954	0.097222	0.0722566	CESC
hsa00601	Glycosphingolipid biosynthesis - lacto and neolacto series	28	0.543225	1.56696	0.0265773	0.106004	0.0787834	CESC
hsa04926	Relaxin signaling pathway	130	-0.391747	-1.35083	0.0283888	0.111942	0.0831967	CESC
hsa03265	Virion - Ebolavirus, Lyssavirus and Morbillivirus	12	-0.711047	-1.56899	0.0320846	0.122345	0.0909281	CESC
hsa04668	TNF signaling pathway	119	-0.397978	-1.36811	0.0319934	0.122345	0.0909281	CESC
hsa04061	Viral protein interaction with cytokine and cytokine receptor	100	0.375569	1.36157	0.0315982	0.122345	0.0909281	CESC
hsa04060	Cytokine-cytokine receptor interaction	295	-0.337042	-1.26993	0.0365854	0.13799	0.102556	CESC
hsa04371	Apelin signaling pathway	140	-0.375521	-1.31016	0.0401786	0.149914	0.111418	CESC
hsa05215	Prostate cancer	98	-0.414805	-1.38483	0.0406655	0.150116	0.111568	CESC
hsa04610	Complement and coagulation cascades	87	-0.425522	-1.39664	0.0424528	0.155065	0.115246	CESC
hsa03410	Base excision repair	44	0.449108	1.38458	0.0436491	0.157748	0.11724	CESC
hsa04024	cAMP signaling pathway	226	-0.352963	-1.29276	0.0440967	0.157748	0.11724	CESC
hsa04924	Renin secretion	69	-0.434647	-1.3817	0.0469256	0.166155	0.123488	CESC
hsa00591	Linoleic acid metabolism	30	0.498818	1.45123	0.0477234	0.167273	0.124319	CESC
hsa04742	Taste transduction	86	-0.424175	-1.39339	0.0487421	0.169024	0.125621	CESC
hsa00010	Glycolysis / Gluconeogenesis	67	0.408575	1.37578	0.0491973	0.169024	0.125621	CESC
hsa00983	Drug metabolism - other enzymes	78	0.377122	1.30077	0.0497179	0.169138	0.125706	CESC
hsa00534	Glycosaminoglycan biosynthesis - heparan sulfate / heparin	24	-0.554542	-1.44599	0.0516934	0.174152	0.129432	CESC
hsa04744	Phototransduction	28	-0.531253	-1.41476	0.0554593	0.185042	0.137526	CESC
hsa05146	Amoebiasis	102	-0.394081	-1.32281	0.0580153	0.191727	0.142494	CESC
hsa05230	Central carbon metabolism in cancer	70	-0.425419	-1.35462	0.0599676	0.196309	0.145899	CESC
hsa05418	Fluid shear stress and atherosclerosis	139	-0.368165	-1.28512	0.0605613	0.1964	0.145967	CESC
hsa05212	Pancreatic cancer	77	-0.419331	-1.34655	0.0615883	0.196917	0.146351	CESC
hsa04261	Adrenergic signaling in cardiomyocytes	154	-0.360801	-1.26968	0.0618557	0.196917	0.146351	CESC
hsa04141	Protein processing in endoplasmic reticulum	170	-0.352557	-1.25681	0.0647059	0.204118	0.151703	CESC
hsa04750	Inflammatory mediator regulation of TRP channels	99	-0.392338	-1.31312	0.0673813	0.208762	0.155154	CESC
hsa00140	Steroid hormone biosynthesis	60	0.394696	1.30398	0.0670103	0.208762	0.155154	CESC
hsa01523	Antifolate resistance	30	-0.510138	-1.38387	0.0686106	0.209234	0.155505	CESC
hsa04917	Prolactin signaling pathway	71	-0.420179	-1.335	0.0687398	0.209234	0.155505	CESC
hsa00730	Thiamine metabolism	15	0.5895	1.45389	0.0698795	0.210854	0.156709	CESC
hsa04915	Estrogen signaling pathway	138	-0.363301	-1.26572	0.070901	0.212092	0.157629	CESC
hsa05213	Endometrial cancer	59	-0.430465	-1.33096	0.0730519	0.216658	0.161023	CESC
hsa05231	Choline metabolism in cancer	99	-0.388353	-1.29978	0.0750383	0.220663	0.164	CESC
hsa04723	Retrograde endocannabinoid signaling	149	-0.357923	-1.25201	0.0792227	0.231011	0.17169	CESC
hsa01522	Endocrine resistance	96	-0.392003	-1.30395	0.0811232	0.234581	0.174344	CESC
hsa04213	Longevity regulating pathway - multiple species	61	-0.42113	-1.30443	0.0856672	0.245674	0.182588	CESC
hsa04979	Cholesterol metabolism	51	-0.443548	-1.33545	0.0888158	0.247148	0.183683	CESC
hsa05323	Rheumatoid arthritis	91	-0.390254	-1.2834	0.0890302	0.247148	0.183683	CESC
hsa04912	GnRH signaling pathway	93	-0.387055	-1.28183	0.0883281	0.247148	0.183683	CESC
hsa05130	Pathogenic Escherichia coli infection	201	-0.340493	-1.23444	0.0878963	0.247148	0.183683	CESC
hsa05220	Chronic myeloid leukemia	77	-0.400011	-1.28451	0.0907618	0.249955	0.18577	CESC
hsa04923	Regulation of lipolysis in adipocytes	59	-0.420204	-1.29923	0.0925325	0.252825	0.187903	CESC
hsa04722	Neurotrophin signaling pathway	120	-0.363504	-1.24899	0.0945946	0.256371	0.190538	CESC
hsa05225	Hepatocellular carcinoma	169	-0.345759	-1.23145	0.0953079	0.256371	0.190538	CESC
hsa04920	Adipocytokine signaling pathway	70	-0.3978	-1.26667	0.0972447	0.259569	0.192915	CESC
hsa04066	HIF-1 signaling pathway	110	-0.369936	-1.2614	0.0990991	0.262499	0.195093	CESC
hsa05207	Chemical carcinogenesis - receptor activation	200	-0.333291	-1.20955	0.10043	0.26401	0.196216	CESC
hsa01250	Biosynthesis of nucleotide sugars	37	0.438642	1.30469	0.1025	0.267425	0.198753	CESC
hsa00350	Tyrosine metabolism	35	0.442638	1.30889	0.104878	0.271587	0.201847	CESC
hsa04927	Cortisol synthesis and secretion	65	-0.399573	-1.25233	0.106557	0.273892	0.20356	CESC
hsa00511	Other glycan degradation	18	0.527021	1.35905	0.116114	0.290423	0.215846	CESC
hsa00340	Histidine metabolism	22	0.498495	1.3569	0.115385	0.290423	0.215846	CESC
hsa00620	Pyruvate metabolism	47	0.403576	1.26634	0.116337	0.290423	0.215846	CESC
hsa04144	Endocytosis	252	-0.321891	-1.19461	0.114911	0.290423	0.215846	CESC
hsa05135	Yersinia infection	137	-0.348448	-1.21	0.120536	0.298756	0.222039	CESC
hsa04614	Renin-angiotensin system	23	-0.526766	-1.35662	0.124549	0.306514	0.227805	CESC
hsa04146	Peroxisome	82	0.344179	1.1978	0.126005	0.307915	0.228846	CESC
hsa05216	Thyroid cancer	37	-0.452905	-1.29846	0.131229	0.318437	0.236667	CESC
hsa05017	Spinocerebellar ataxia	143	-0.340403	-1.19393	0.136564	0.329081	0.244577	CESC
hsa05310	Asthma	29	0.441658	1.28005	0.138498	0.331439	0.24633	CESC
hsa05110	Vibrio cholerae infection	50	0.392862	1.24258	0.141414	0.331832	0.246622	CESC
hsa04925	Aldosterone synthesis and secretion	98	-0.366636	-1.22402	0.142195	0.331832	0.246622	CESC
hsa04921	Oxytocin signaling pathway	154	-0.338916	-1.19266	0.141384	0.331832	0.246622	CESC
hsa04918	Thyroid hormone synthesis	75	0.347127	1.18703	0.142487	0.331832	0.246622	CESC
hsa00600	Sphingolipid metabolism	54	0.378564	1.22114	0.145408	0.336378	0.25	CESC
hsa00533	Glycosaminoglycan biosynthesis - keratan sulfate	14	0.543643	1.32608	0.153846	0.350018	0.260138	CESC
hsa03083	Polycomb repressive complex	83	-0.374277	-1.21809	0.154331	0.350018	0.260138	CESC
hsa04148	Efferocytosis	157	-0.33522	-1.18311	0.152941	0.350018	0.260138	CESC
hsa00541	Biosynthesis of various nucleotide sugars	16	0.522673	1.31184	0.156863	0.35345	0.262689	CESC
hsa03320	PPAR signaling pathway	75	-0.376181	-1.20519	0.159091	0.356158	0.264701	CESC
hsa00920	Sulfur metabolism	10	0.601181	1.34175	0.161663	0.358097	0.266142	CESC
hsa04981	Folate transport and metabolism	31	-0.46383	-1.26051	0.162021	0.358097	0.266142	CESC
hsa04392	Hippo signaling pathway - multiple species	28	-0.477664	-1.27205	0.166378	0.362346	0.2693	CESC
hsa03030	DNA replication	36	0.413351	1.22721	0.167076	0.362346	0.2693	CESC
hsa04115	p53 signaling pathway	75	-0.373569	-1.19682	0.165584	0.362346	0.2693	CESC
hsa04911	Insulin secretion	86	-0.356783	-1.17201	0.191824	0.413434	0.307269	CESC
hsa04916	Melanogenesis	101	-0.349677	-1.17295	0.193303	0.41405	0.307727	CESC
hsa05034	Alcoholism	182	0.280185	1.09372	0.197411	0.420255	0.312339	CESC
hsa04218	Cellular senescence	157	-0.319765	-1.12856	0.201471	0.426282	0.316818	CESC
hsa04814	Motor proteins	197	-0.31186	-1.12728	0.207246	0.435845	0.323926	CESC
hsa05030	Cocaine addiction	49	-0.399039	-1.18577	0.209917	0.438185	0.325664	CESC
hsa05131	Shigellosis	247	-0.302124	-1.12065	0.210884	0.438185	0.325664	CESC
hsa00910	Nitrogen metabolism	17	-0.511368	-1.22871	0.215753	0.445634	0.3312	CESC
hsa04720	Long-term potentiation	67	-0.369209	-1.16738	0.220968	0.453703	0.337198	CESC
hsa04725	Cholinergic synapse	115	-0.331352	-1.1342	0.22929	0.468021	0.347839	CESC
hsa04929	GnRH secretion	65	-0.366689	-1.14927	0.232787	0.47238	0.351079	CESC
hsa04940	Type I diabetes mellitus	42	0.382768	1.17681	0.2343	0.472686	0.351306	CESC
hsa05219	Bladder cancer	41	-0.40403	-1.16454	0.24055	0.475237	0.353202	CESC
hsa04370	VEGF signaling pathway	60	-0.369945	-1.14673	0.241042	0.475237	0.353202	CESC
hsa04150	mTOR signaling pathway	157	-0.313411	-1.10614	0.238235	0.475237	0.353202	CESC
hsa04935	Growth hormone synthesis, secretion and action	122	0.295932	1.10287	0.240964	0.475237	0.353202	CESC
hsa04210	Apoptosis	136	-0.322784	-1.11808	0.245877	0.48203	0.358251	CESC
hsa00565	Ether lipid metabolism	50	0.361221	1.1425	0.25	0.484637	0.360188	CESC
hsa04640	Hematopoietic cell lineage	97	0.306362	1.10774	0.248619	0.484637	0.360188	CESC
hsa04613	Neutrophil extracellular trap formation	186	0.274428	1.07567	0.254072	0.489794	0.364021	CESC
hsa05142	Chagas disease	103	-0.333907	-1.12365	0.259878	0.495482	0.368249	CESC
hsa05208	Chemical carcinogenesis - reactive oxygen species	225	0.26374	1.06568	0.259136	0.495482	0.368249	CESC
hsa05320	Autoimmune thyroid disease	49	0.361779	1.13862	0.267003	0.506283	0.376276	CESC
hsa00604	Glycosphingolipid biosynthesis - ganglio series	15	-0.498615	-1.17347	0.27598	0.520461	0.386813	CESC
hsa00512	Mucin type O-glycan biosynthesis	36	0.377553	1.12093	0.280098	0.525374	0.390464	CESC
hsa04211	Longevity regulating pathway	89	-0.332538	-1.0914	0.290221	0.541433	0.4024	CESC
hsa04713	Circadian entrainment	97	-0.325318	-1.08166	0.29375	0.545087	0.405115	CESC
hsa05214	Glioma	76	-0.343652	-1.10031	0.296236	0.546422	0.406108	CESC
hsa05162	Measles	137	-0.311523	-1.08178	0.297619	0.546422	0.406108	CESC
hsa04664	Fc epsilon RI signaling pathway	68	-0.343019	-1.08581	0.319805	0.577981	0.429563	CESC
hsa04930	Type II diabetes mellitus	47	-0.367827	-1.08346	0.319398	0.577981	0.429563	CESC
hsa04068	FoxO signaling pathway	130	-0.310409	-1.07036	0.317221	0.577981	0.429563	CESC
hsa00250	Alanine, aspartate and glutamate metabolism	37	-0.377023	-1.08091	0.355482	0.63913	0.47501	CESC
hsa04910	Insulin signaling pathway	138	-0.30141	-1.05009	0.358936	0.642015	0.477154	CESC
hsa03450	Non-homologous end-joining	13	0.451011	1.0844	0.361502	0.643289	0.4781	CESC
hsa04931	Insulin resistance	109	-0.305786	-1.04318	0.366218	0.64695	0.480821	CESC
hsa05417	Lipid and atherosclerosis	213	-0.283719	-1.03491	0.367288	0.64695	0.480821	CESC
hsa04380	Osteoclast differentiation	137	-0.298684	-1.03719	0.373512	0.654589	0.486499	CESC
hsa00062	Fatty acid elongation	27	-0.399885	-1.0576	0.383275	0.660834	0.49114	CESC
hsa00260	Glycine, serine and threonine metabolism	40	0.34833	1.05714	0.379227	0.660834	0.49114	CESC
hsa01040	Biosynthesis of unsaturated fatty acids	27	-0.398366	-1.05359	0.388502	0.660834	0.49114	CESC
hsa04662	B cell receptor signaling pathway	85	0.295122	1.03333	0.387812	0.660834	0.49114	CESC
hsa05167	Kaposi sarcoma-associated herpesvirus infection	194	-0.283146	-1.02346	0.381636	0.660834	0.49114	CESC
hsa04714	Thermogenesis	234	0.251361	1.01262	0.38676	0.660834	0.49114	CESC
hsa04971	Gastric acid secretion	76	-0.324084	-1.03765	0.391162	0.662113	0.492091	CESC
hsa00430	Taurine and hypotaurine metabolism	16	0.421115	1.05694	0.394608	0.664704	0.494016	CESC
hsa00220	Arginine biosynthesis	23	-0.412164	-1.06147	0.398917	0.668716	0.496998	CESC
hsa04980	Cobalamin transport and metabolism	18	0.405097	1.04464	0.405213	0.669567	0.49763	CESC
hsa05223	Non-small cell lung cancer	73	-0.325224	-1.03935	0.402576	0.669567	0.49763	CESC
hsa03015	mRNA surveillance pathway	98	-0.307488	-1.02655	0.4034	0.669567	0.49763	CESC
hsa00030	Pentose phosphate pathway	31	0.355992	1.04143	0.415888	0.677526	0.503546	CESC
hsa04728	Dopaminergic synapse	131	-0.296383	-1.02055	0.414781	0.677526	0.503546	CESC
hsa04726	Serotonergic synapse	112	-0.29853	-1.02	0.414051	0.677526	0.503546	CESC
hsa04330	Notch signaling pathway	62	-0.329309	-1.02197	0.418719	0.678951	0.504605	CESC
hsa04216	Ferroptosis	42	0.328982	1.01144	0.422705	0.682227	0.507039	CESC
hsa04152	AMPK signaling pathway	122	-0.298331	-1.02284	0.426866	0.685752	0.509659	CESC
hsa05010	Alzheimer disease	390	-0.260262	-1.01102	0.430647	0.685931	0.509793	CESC
hsa05145	Toxoplasmosis	110	-0.295749	-1.00843	0.430931	0.685931	0.509793	CESC
hsa04977	Vitamin digestion and absorption	26	-0.386862	-1.01732	0.436522	0.689587	0.512509	CESC
hsa04071	Sphingolipid signaling pathway	122	-0.296346	-1.01604	0.437313	0.689587	0.512509	CESC
hsa05160	Hepatitis C	157	-0.285973	-1.0093	0.441176	0.689587	0.512509	CESC
hsa04962	Vasopressin-regulated water reabsorption	44	0.325768	1.00433	0.439206	0.689587	0.512509	CESC
hsa05163	Human cytomegalovirus infection	224	-0.272011	-0.997624	0.45377	0.702002	0.521737	CESC
hsa00531	Glycosaminoglycan degradation	19	0.379722	0.996064	0.455189	0.702002	0.521737	CESC
hsa00770	Pantothenate and CoA biosynthesis	21	0.368839	0.995285	0.454751	0.702002	0.521737	CESC
hsa04964	Proximal tubule bicarbonate reclamation	23	0.359164	0.989048	0.459821	0.706009	0.524715	CESC
hsa04928	Parathyroid hormone synthesis, secretion and action	115	-0.290207	-0.993365	0.468935	0.71683	0.532757	CESC
hsa05143	African trypanosomiasis	36	-0.348925	-0.988164	0.47563	0.723876	0.537994	CESC
hsa05020	Prion disease	278	-0.264265	-0.98926	0.486968	0.737895	0.548413	CESC
hsa05022	Pathways of neurodegeneration - multiple diseases	482	-0.252525	-0.994962	0.491634	0.741727	0.551261	CESC
hsa04062	Chemokine signaling pathway	193	0.250702	0.98956	0.5	0.749616	0.557124	CESC
hsa00514	Other types of O-glycan biosynthesis	47	-0.327789	-0.965523	0.503344	0.749616	0.557124	CESC
hsa00360	Phenylalanine metabolism	16	0.383799	0.963285	0.502451	0.749616	0.557124	CESC
hsa04260	Cardiac muscle contraction	87	0.275654	0.978781	0.510929	0.75766	0.563102	CESC
hsa05171	Coronavirus disease - COVID-19	232	-0.263455	-0.972387	0.514685	0.759982	0.564828	CESC
hsa00480	Glutathione metabolism	57	0.293719	0.962218	0.51938	0.760442	0.56517	CESC
hsa00640	Propanoate metabolism	32	0.32656	0.9594	0.518779	0.760442	0.56517	CESC
hsa04064	NF-kappa B signaling pathway	104	-0.283117	-0.953507	0.543379	0.792237	0.588801	CESC
hsa00230	Purine metabolism	128	-0.280346	-0.963141	0.550152	0.795428	0.591172	CESC
hsa00592	alpha-Linolenic acid metabolism	26	0.326068	0.919805	0.548009	0.795428	0.591172	CESC
hsa05416	Viral myocarditis	67	-0.297959	-0.942097	0.556452	0.797887	0.593	CESC
hsa00100	Steroid biosynthesis	20	-0.373048	-0.924119	0.55516	0.797887	0.593	CESC
hsa04670	Leukocyte transendothelial migration	116	-0.278872	-0.954423	0.561848	0.798069	0.593135	CESC
hsa05221	Acute myeloid leukemia	68	-0.297971	-0.943209	0.560065	0.798069	0.593135	CESC
hsa04950	Maturity onset diabetes of the young	26	-0.352396	-0.926687	0.563478	0.798069	0.593135	CESC
hsa00130	Ubiquinone and other terpenoid-quinone biosynthesis	12	0.379885	0.895401	0.574713	0.810672	0.602501	CESC
hsa05134	Legionellosis	56	-0.304279	-0.935084	0.584416	0.817711	0.607733	CESC
hsa05031	Amphetamine addiction	69	-0.292464	-0.929718	0.582524	0.817711	0.607733	CESC
hsa00270	Cysteine and methionine metabolism	52	-0.303936	-0.915778	0.590461	0.822851	0.611553	CESC
hsa05161	Hepatitis B	161	-0.265675	-0.940252	0.601471	0.834841	0.620464	CESC
hsa04530	Tight junction	170	-0.263091	-0.937878	0.610294	0.843713	0.627058	CESC
hsa00563	Glycosylphosphatidylinositol (GPI)-anchor biosynthesis	30	0.30817	0.89657	0.613365	0.844594	0.627713	CESC
hsa04612	Antigen processing and presentation	71	0.273113	0.927654	0.618926	0.844701	0.627792	CESC
hsa00970	Aminoacyl-tRNA biosynthesis	44	-0.311347	-0.912353	0.616027	0.844701	0.627792	CESC
hsa05120	Epithelial cell signaling in Helicobacter pylori infection	70	-0.284833	-0.906965	0.620746	0.844701	0.627792	CESC
hsa04620	Toll-like receptor signaling pathway	107	-0.269249	-0.916592	0.631737	0.851267	0.632672	CESC
hsa04625	C-type lectin receptor signaling pathway	105	-0.270572	-0.914677	0.632931	0.851267	0.632672	CESC
hsa00330	Arginine and proline metabolism	50	-0.298174	-0.893272	0.630363	0.851267	0.632672	CESC
hsa00670	One carbon pool by folate	38	-0.307043	-0.877581	0.652101	0.873664	0.649318	CESC
hsa00561	Glycerolipid metabolism	63	-0.287601	-0.898436	0.655285	0.874553	0.649979	CESC
hsa04978	Mineral absorption	60	-0.285404	-0.884673	0.662866	0.87458	0.649999	CESC
hsa05332	Graft-versus-host disease	39	-0.303524	-0.86859	0.662712	0.87458	0.649999	CESC
hsa04966	Collecting duct acid secretion	27	0.30328	0.866312	0.661215	0.87458	0.649999	CESC
hsa00051	Fructose and mannose metabolism	34	0.29301	0.871718	0.671429	0.882522	0.655901	CESC
hsa00562	Inositol phosphate metabolism	73	0.26814	0.91078	0.677165	0.884829	0.657616	CESC
hsa04658	Th1 and Th2 cell differentiation	91	0.252787	0.910392	0.678284	0.884829	0.657616	CESC
hsa00120	Primary bile acid biosynthesis	17	0.329835	0.842332	0.684211	0.889217	0.660878	CESC
hsa05235	PD-L1 expression and PD-1 checkpoint pathway in cancer	90	-0.271779	-0.892293	0.690967	0.894647	0.664913	CESC
hsa00785	Lipoic acid metabolism	19	-0.334738	-0.819184	0.711073	0.917257	0.681717	CESC
hsa05140	Leishmaniasis	75	0.261743	0.895058	0.720207	0.920097	0.683828	CESC
hsa04660	T cell receptor signaling pathway	122	-0.256691	-0.880077	0.723881	0.920097	0.683828	CESC
hsa00410	beta-Alanine metabolism	31	-0.303886	-0.825844	0.721254	0.920097	0.683828	CESC
hsa00900	Terpenoid backbone biosynthesis	23	-0.316853	-0.816012	0.723827	0.920097	0.683828	CESC
hsa02010	ABC transporters	45	0.274098	0.85047	0.728395	0.922457	0.685581	CESC
hsa05415	Diabetic cardiomyopathy	205	0.229428	0.91482	0.744262	0.927439	0.689284	CESC
hsa03013	Nucleocytoplasmic transport	108	-0.253958	-0.866224	0.746269	0.927439	0.689284	CESC
hsa03272	Virion - Hepatitis viruses	48	0.269838	0.853252	0.744472	0.927439	0.689284	CESC
hsa05321	Inflammatory bowel disease	64	-0.272179	-0.852775	0.748366	0.927439	0.689284	CESC
hsa00520	Amino sugar and nucleotide sugar metabolism	38	0.280196	0.842783	0.742015	0.927439	0.689284	CESC
hsa00790	Folate biosynthesis	28	-0.304155	-0.809986	0.745234	0.927439	0.689284	CESC
hsa00603	Glycosphingolipid biosynthesis - globo and isoglobo series	16	0.31434	0.788951	0.759804	0.938263	0.697329	CESC
hsa03050	Proteasome	46	0.264051	0.82851	0.762836	0.938667	0.697629	CESC
hsa05133	Pertussis	77	-0.264488	-0.849319	0.766613	0.939981	0.698606	CESC
hsa03018	RNA degradation	78	-0.261596	-0.844286	0.774038	0.945744	0.702889	CESC
hsa04919	Thyroid hormone signaling pathway	122	-0.248144	-0.850772	0.78209	0.952228	0.707708	CESC
hsa00650	Butanoate metabolism	27	0.272583	0.778626	0.787383	0.955322	0.710007	CESC
hsa04140	Autophagy - animal	169	-0.242792	-0.86472	0.807918	0.976821	0.725985	CESC
hsa00380	Tryptophan metabolism	42	0.261756	0.804762	0.811594	0.977858	0.726757	CESC
hsa04137	Mitophagy - animal	105	-0.244974	-0.828143	0.821752	0.983873	0.731226	CESC
hsa04070	Phosphatidylinositol signaling system	98	-0.248027	-0.828042	0.822257	0.983873	0.731226	CESC
hsa00513	Various types of N-glycan biosynthesis	42	-0.26875	-0.777617	0.826531	0.985588	0.732501	CESC
hsa04914	Progesterone-mediated oocyte maturation	108	-0.241163	-0.82258	0.829851	0.986158	0.732925	CESC
hsa00564	Glycerophospholipid metabolism	102	-0.243839	-0.818492	0.836641	0.990834	0.736401	CESC
hsa04710	Circadian rhythm	33	-0.274198	-0.755643	0.843478	0.995534	0.739893	CESC
hsa04961	Endocrine and other factor-regulated calcium reabsorption	53	0.25074	0.806263	0.847328	0.996688	0.740751	CESC
hsa04740	Olfactory transduction	352	0.204186	0.856386	0.928854	1	0.743212	CESC
hsa05012	Parkinson disease	271	-0.226391	-0.845949	0.879121	1	0.743212	CESC
hsa04217	Necroptosis	155	-0.234623	-0.826403	0.866176	1	0.743212	CESC
hsa04114	Oocyte meiosis	136	-0.236817	-0.820299	0.869565	1	0.743212	CESC
hsa03008	Ribosome biogenesis in eukaryotes	99	0.225941	0.817025	0.879656	1	0.743212	CESC
hsa05166	Human T-cell leukemia virus 1 infection	222	-0.221994	-0.813881	0.90625	1	0.743212	CESC
hsa01200	Carbon metabolism	115	0.221149	0.813228	0.895706	1	0.743212	CESC
hsa05168	Herpes simplex virus 1 infection	178	0.207968	0.808815	0.940984	1	0.743212	CESC
hsa04666	Fc gamma R-mediated phagocytosis	98	-0.240161	-0.801782	0.853168	1	0.743212	CESC
hsa04120	Ubiquitin mediated proteolysis	142	-0.223247	-0.782912	0.9163	1	0.743212	CESC
hsa04110	Cell cycle	158	-0.22107	-0.781757	0.92522	1	0.743212	CESC
hsa05014	Amyotrophic lateral sclerosis	371	0.185016	0.780572	0.996078	1	0.743212	CESC
hsa04932	Non-alcoholic fatty liver disease	157	0.202351	0.778675	0.937888	1	0.743212	CESC
hsa04622	RIG-I-like receptor signaling pathway	70	-0.23987	-0.763794	0.899514	1	0.743212	CESC
hsa04142	Lysosome	133	0.20305	0.76332	0.957704	1	0.743212	CESC
hsa00310	Lysine degradation	63	-0.243295	-0.760027	0.894309	1	0.743212	CESC
hsa00510	N-Glycan biosynthesis	54	-0.247405	-0.754449	0.895082	1	0.743212	CESC
hsa01232	Nucleotide metabolism	85	0.215443	0.754349	0.947368	1	0.743212	CESC
hsa04936	Alcoholic liver disease	140	-0.215224	-0.750898	0.956845	1	0.743212	CESC
hsa00280	Valine, leucine and isoleucine degradation	48	0.236212	0.746921	0.894349	1	0.743212	CESC
hsa05152	Tuberculosis	176	-0.206531	-0.740561	0.982533	1	0.743212	CESC
hsa03082	ATP-dependent chromatin remodeling	115	0.200992	0.739102	0.969325	1	0.743212	CESC
hsa01230	Biosynthesis of amino acids	75	-0.227062	-0.727449	0.931818	1	0.743212	CESC
hsa03460	Fanconi anemia pathway	54	0.225143	0.726246	0.938776	1	0.743212	CESC
hsa04922	Glucagon signaling pathway	107	-0.213311	-0.726166	0.949102	1	0.743212	CESC
hsa03430	Mismatch repair	23	0.262422	0.722645	0.861607	1	0.743212	CESC
hsa00630	Glyoxylate and dicarboxylate metabolism	30	0.247656	0.720514	0.883055	1	0.743212	CESC
hsa05164	Influenza A	169	0.186109	0.719933	0.996875	1	0.743212	CESC
hsa04130	SNARE interactions in vesicular transport	33	0.242182	0.717686	0.892272	1	0.743212	CESC
hsa05203	Viral carcinogenesis	202	0.178292	0.707224	0.996721	1	0.743212	CESC
hsa04659	Th17 cell differentiation	107	0.192481	0.70009	0.976048	1	0.743212	CESC
hsa05016	Huntington disease	309	-0.184437	-0.698435	0.99729	1	0.743212	CESC
hsa01210	2-Oxocarboxylic acid metabolism	33	-0.248447	-0.684677	0.923478	1	0.743212	CESC
hsa03020	RNA polymerase	33	-0.247514	-0.682107	0.928696	1	0.743212	CESC
hsa01524	Platinum drug resistance	74	-0.211122	-0.673894	0.967532	1	0.743212	CESC
hsa01212	Fatty acid metabolism	57	0.202364	0.662942	0.971576	1	0.743212	CESC
hsa00450	Selenocompound metabolism	17	0.259477	0.662652	0.899522	1	0.743212	CESC
hsa04650	Natural killer cell mediated cytotoxicity	125	0.174564	0.654007	0.99403	1	0.743212	CESC
hsa03440	Homologous recombination	41	0.212967	0.652989	0.969048	1	0.743212	CESC
hsa00240	Pyrimidine metabolism	58	-0.210196	-0.650324	0.979133	1	0.743212	CESC
hsa05169	Epstein-Barr virus infection	199	0.161119	0.639079	1	1	0.743212	CESC
hsa05170	Human immunodeficiency virus 1 infection	211	0.158426	0.636735	1	1	0.743212	CESC
hsa03022	Basal transcription factors	43	0.205473	0.635743	0.968523	1	0.743212	CESC
hsa00760	Nicotinate and nicotinamide metabolism	38	0.207932	0.625426	0.968059	1	0.743212	CESC
hsa00061	Fatty acid biosynthesis	18	-0.252111	-0.610503	0.932759	1	0.743212	CESC
hsa03250	Viral life cycle - HIV-1	64	-0.192001	-0.601567	0.995098	1	0.743212	CESC
hsa04623	Cytosolic DNA-sensing pathway	81	-0.184425	-0.597074	0.998405	1	0.743212	CESC
hsa04215	Apoptosis - multiple species	32	-0.217311	-0.592995	0.979167	1	0.743212	CESC
hsa04136	Autophagy - other	32	0.188666	0.554283	0.992958	1	0.743212	CESC
hsa03420	Nucleotide excision repair	61	0.165543	0.550485	0.994937	1	0.743212	CESC
hsa03060	Protein export	31	-0.198149	-0.538491	0.986063	1	0.743212	CESC
hsa00020	Citrate cycle (TCA cycle)	30	-0.15259	-0.413937	0.998285	1	0.743212	CESC
hsa03040	Spliceosome	188	-0.691499	-1.69728	1e-10	8.59205e-09	5.729e-09	COAD
hsa04514	Cell adhesion molecules	158	-0.66932	-1.64051	1.12665e-10	8.59205e-09	5.729e-09	COAD
hsa04820	Cytoskeleton in muscle cells	232	-0.637598	-1.5731	1e-10	8.59205e-09	5.729e-09	COAD
hsa04020	Calcium signaling pathway	253	-0.622925	-1.53738	1.38136e-10	8.59205e-09	5.729e-09	COAD
hsa04080	Neuroactive ligand-receptor interaction	366	-0.612499	-1.52304	1e-10	8.59205e-09	5.729e-09	COAD
hsa05322	Systemic lupus erythematosus	132	-0.662485	-1.61787	2.4532e-08	1.27158e-06	8.4786e-07	COAD
hsa04613	Neutrophil extracellular trap formation	187	-0.62529	-1.53495	3.41754e-08	1.51837e-06	1.01241e-06	COAD
hsa04145	Phagosome	154	-0.637001	-1.56061	4.3567e-08	1.69367e-06	1.1293e-06	COAD
hsa04081	Hormone signaling	219	-0.605234	-1.49264	1.01197e-07	3.49691e-06	2.33167e-06	COAD
hsa04024	cAMP signaling pathway	226	-0.602616	-1.48581	1.19086e-07	3.70358e-06	2.46947e-06	COAD
hsa00020	Citrate cycle (TCA cycle)	30	0.639275	2.79763	2.23066e-06	6.30669e-05	4.20517e-05	COAD
hsa03030	DNA replication	36	0.583909	2.70939	3.33085e-06	8.02247e-05	5.34922e-05	COAD
hsa04261	Adrenergic signaling in cardiomyocytes	154	-0.603042	-1.47741	3.35344e-06	8.02247e-05	5.34922e-05	COAD
hsa04512	ECM-receptor interaction	89	-0.664836	-1.60529	3.76753e-06	8.36929e-05	5.58047e-05	COAD
hsa05414	Dilated cardiomyopathy	104	-0.636989	-1.54098	6.25611e-06	0.00012971	8.6488e-05	COAD
hsa05144	Malaria	50	-0.700494	-1.65615	1.13576e-05	0.000209696	0.000139821	COAD
hsa04510	Focal adhesion	203	-0.580033	-1.42592	1.14625e-05	0.000209696	0.000139821	COAD
hsa05140	Leishmaniasis	75	-0.665796	-1.59575	1.77325e-05	0.000290253	0.000193535	COAD
hsa04713	Circadian entrainment	97	-0.636986	-1.54061	1.68948e-05	0.000290253	0.000193535	COAD
hsa04640	Hematopoietic cell lineage	97	-0.635404	-1.53679	1.91288e-05	0.000297452	0.000198335	COAD
hsa04380	Osteoclast differentiation	137	-0.605262	-1.4796	2.69477e-05	0.000396733	0.000264533	COAD
hsa04360	Axon guidance	184	-0.573856	-1.40791	2.80647e-05	0.000396733	0.000264533	COAD
hsa04662	B cell receptor signaling pathway	85	-0.641684	-1.54699	3.62014e-05	0.000489506	0.000326393	COAD
hsa04151	PI3K-Akt signaling pathway	359	-0.523723	-1.30201	4.6304e-05	0.000600022	0.000400083	COAD
hsa05152	Tuberculosis	177	-0.570236	-1.39769	4.91102e-05	0.000610931	0.000407357	COAD
hsa05412	Arrhythmogenic right ventricular cardiomyopathy	86	-0.640103	-1.54416	6.03519e-05	0.000721902	0.000481349	COAD
hsa04977	Vitamin digestion and absorption	26	0.596839	2.40955	6.76565e-05	0.00075147	0.000501065	COAD
hsa04022	cGMP-PKG signaling pathway	166	-0.577946	-1.41643	6.59921e-05	0.00075147	0.000501065	COAD
hsa04970	Salivary secretion	95	-0.62345	-1.50791	7.72726e-05	0.000828682	0.000552548	COAD
hsa03273	Virion - Lassa virus and SFTS virus	17	-0.808235	-1.73087	8.42591e-05	0.000845309	0.000563635	COAD
hsa05416	Viral myocarditis	67	-0.651243	-1.54964	8.42091e-05	0.000845309	0.000563635	COAD
hsa04725	Cholinergic synapse	115	-0.604818	-1.46676	0.000143972	0.00139923	0.000932977	COAD
hsa05205	Proteoglycans in cancer	201	-0.556226	-1.36678	0.000182515	0.00166948	0.00111317	COAD
hsa04060	Cytokine-cytokine receptor interaction	297	-0.527857	-1.30802	0.000177981	0.00166948	0.00111317	COAD
hsa04062	Chemokine signaling pathway	193	-0.555837	-1.36482	0.000196119	0.00174265	0.00116197	COAD
hsa03020	RNA polymerase	33	0.528219	2.31162	0.000251506	0.0020056	0.00133729	COAD
hsa05032	Morphine addiction	91	-0.607914	-1.46855	0.000239241	0.0020056	0.00133729	COAD
hsa04925	Aldosterone synthesis and secretion	98	-0.592899	-1.4341	0.000234684	0.0020056	0.00133729	COAD
hsa04724	Glutamatergic synapse	116	-0.583079	-1.41463	0.000248355	0.0020056	0.00133729	COAD
hsa05145	Toxoplasmosis	110	-0.594841	-1.44086	0.000271139	0.0021081	0.00140564	COAD
hsa05410	Hypertrophic cardiomyopathy	99	-0.60962	-1.47395	0.000348605	0.00258134	0.00172118	COAD
hsa05034	Alcoholism	183	-0.557736	-1.3681	0.000348605	0.00258134	0.00172118	COAD
hsa05323	Rheumatoid arthritis	91	-0.601221	-1.45238	0.000357719	0.00258722	0.00172511	COAD
hsa04612	Antigen processing and presentation	71	-0.616089	-1.47046	0.00047263	0.00311547	0.00207733	COAD
hsa04658	Th1 and Th2 cell differentiation	91	-0.597779	-1.44407	0.0004443	0.00311547	0.00207733	COAD
hsa04974	Protein digestion and absorption	104	-0.592455	-1.43325	0.000480845	0.00311547	0.00207733	COAD
hsa04371	Apelin signaling pathway	140	-0.563991	-1.37993	0.000453414	0.00311547	0.00207733	COAD
hsa04015	Rap1 signaling pathway	212	-0.53564	-1.32	0.000462527	0.00311547	0.00207733	COAD
hsa05310	Asthma	29	-0.697228	-1.57193	0.000691657	0.00438991	0.0029271	COAD
hsa04921	Oxytocin signaling pathway	154	-0.548824	-1.34458	0.000792241	0.00492774	0.00328572	COAD
hsa04061	Viral protein interaction with cytokine and cytokine receptor	100	-0.574362	-1.38838	0.000847194	0.00516622	0.00344473	COAD
hsa04270	Vascular smooth muscle contraction	134	-0.555073	-1.35619	0.000911305	0.00545031	0.00363415	COAD
hsa00630	Glyoxylate and dicarboxylate metabolism	30	0.498885	2.18325	0.000975389	0.00572351	0.00381632	COAD
hsa00100	Steroid biosynthesis	20	0.580289	2.08634	0.0010028	0.00577536	0.00385089	COAD
hsa04610	Complement and coagulation cascades	87	-0.586984	-1.41626	0.00107689	0.0060893	0.00406022	COAD
hsa05321	Inflammatory bowel disease	64	-0.611283	-1.45365	0.00115167	0.00639587	0.00426463	COAD
hsa04911	Insulin secretion	86	-0.588007	-1.41848	0.0013346	0.00715619	0.0047716	COAD
hsa05150	Staphylococcus aureus infection	96	-0.575218	-1.39133	0.00131619	0.00715619	0.0047716	COAD
hsa05332	Graft-versus-host disease	39	-0.696855	-1.61307	0.0014311	0.00717859	0.00478654	COAD
hsa05330	Allograft rejection	36	-0.667044	-1.539	0.00136878	0.00717859	0.00478654	COAD
hsa04923	Regulation of lipolysis in adipocytes	59	-0.632037	-1.50187	0.00139121	0.00717859	0.00478654	COAD
hsa05146	Amoebiasis	102	-0.587392	-1.42018	0.00140823	0.00717859	0.00478654	COAD
hsa04672	Intestinal immune network for IgA production	47	-0.628965	-1.48224	0.00158021	0.00773762	0.00515928	COAD
hsa04659	Th17 cell differentiation	107	-0.564786	-1.36728	0.00159231	0.00773762	0.00515928	COAD
hsa00785	Lipoic acid metabolism	19	0.599989	2.17071	0.00170973	0.00818039	0.00545452	COAD
hsa03060	Protein export	31	0.447258	1.96264	0.00181004	0.00852914	0.00568705	COAD
hsa04742	Taste transduction	86	-0.581534	-1.40287	0.00197942	0.00918805	0.0061264	COAD
hsa00900	Terpenoid backbone biosynthesis	23	0.522785	1.98763	0.00224686	0.0102761	0.00685187	COAD
hsa03430	Mismatch repair	23	0.521615	1.98318	0.00231599	0.0102896	0.0068609	COAD
hsa03440	Homologous recombination	41	0.387322	1.75904	0.00229686	0.0102896	0.0068609	COAD
hsa04971	Gastric acid secretion	76	-0.587009	-1.40702	0.00238639	0.0104531	0.00696989	COAD
hsa04933	AGE-RAGE signaling pathway in diabetic complications	101	-0.563674	-1.3628	0.00290436	0.0125452	0.00836489	COAD
hsa04727	GABAergic synapse	89	-0.57295	-1.38343	0.00334833	0.0142648	0.00951148	COAD
hsa04926	Relaxin signaling pathway	130	-0.544035	-1.32779	0.00353332	0.0146101	0.00974173	COAD
hsa04148	Efferocytosis	157	-0.530093	-1.29902	0.00357032	0.0146101	0.00974173	COAD
hsa04014	Ras signaling pathway	238	-0.507965	-1.25301	0.00349632	0.0146101	0.00974173	COAD
hsa05033	Nicotine addiction	41	-0.639715	-1.48613	0.00377871	0.0152621	0.0101764	COAD
hsa05142	Chagas disease	103	-0.558176	-1.35017	0.00382967	0.0152696	0.0101814	COAD
hsa04670	Leukocyte transendothelial migration	116	-0.545396	-1.3232	0.00405275	0.0159545	0.0106381	COAD
hsa04010	MAPK signaling pathway	300	-0.493836	-1.22443	0.00464763	0.0180677	0.0120471	COAD
hsa05133	Pertussis	77	-0.575297	-1.37885	0.00531688	0.0204142	0.0136118	COAD
hsa04728	Dopaminergic synapse	131	-0.529621	-1.29343	0.00561432	0.0212933	0.014198	COAD
hsa04540	Gap junction	92	-0.551214	-1.33063	0.00635793	0.0238231	0.0158847	COAD
hsa04927	Cortisol synthesis and secretion	65	-0.595105	-1.41609	0.0070342	0.0260433	0.0173651	COAD
hsa04929	GnRH secretion	65	-0.589136	-1.40189	0.00830327	0.0303802	0.0202569	COAD
hsa04064	NF-kappa B signaling pathway	104	-0.549799	-1.33006	0.00874334	0.0316184	0.0210825	COAD
hsa04940	Type I diabetes mellitus	42	-0.613338	-1.42753	0.00903725	0.0323056	0.0215407	COAD
hsa04961	Endocrine and other factor-regulated calcium reabsorption	53	-0.590902	-1.40239	0.00937864	0.033145	0.0221004	COAD
hsa00640	Propanoate metabolism	32	0.391543	1.71114	0.0102266	0.0357356	0.0238278	COAD
hsa04810	Regulation of actin cytoskeleton	232	-0.493893	-1.21855	0.0106863	0.036927	0.0246221	COAD
hsa00053	Ascorbate and aldarate metabolism	28	0.429214	1.7877	0.0111698	0.0377587	0.0251767	COAD
hsa05320	Autoimmune thyroid disease	50	-0.588664	-1.39175	0.0111681	0.0377587	0.0251767	COAD
hsa00040	Pentose and glucuronate interconversions	34	0.385539	1.73267	0.0119739	0.0398059	0.0265418	COAD
hsa04625	C-type lectin receptor signaling pathway	105	-0.547465	-1.32563	0.0120314	0.0398059	0.0265418	COAD
hsa01210	2-Oxocarboxylic acid metabolism	33	0.411556	1.80108	0.0125441	0.0410655	0.0273816	COAD
hsa05202	Transcriptional misregulation in cancer	195	-0.497482	-1.22204	0.0139743	0.0452709	0.0301857	COAD
hsa04620	Toll-like receptor signaling pathway	108	-0.528343	-1.27939	0.0142732	0.0457626	0.0305135	COAD
hsa00030	Pentose phosphate pathway	31	0.385227	1.69044	0.0155048	0.0487071	0.0324769	COAD
hsa04730	Long-term depression	60	-0.580561	-1.3775	0.0154858	0.0487071	0.0324769	COAD
hsa00920	Sulfur metabolism	10	0.649752	1.85065	0.0159206	0.049023	0.0326875	COAD
hsa04650	Natural killer cell mediated cytotoxicity	126	-0.52379	-1.27698	0.0157707	0.049023	0.0326875	COAD
hsa00051	Fructose and mannose metabolism	34	0.373414	1.67818	0.0165354	0.0504166	0.0336168	COAD
hsa04611	Platelet activation	126	-0.522493	-1.27382	0.0169723	0.0512463	0.03417	COAD
hsa04726	Serotonergic synapse	112	-0.525921	-1.27427	0.0178734	0.0534484	0.0356383	COAD
hsa04978	Mineral absorption	60	-0.576843	-1.36868	0.018192	0.0538829	0.035928	COAD
hsa04924	Renin secretion	69	-0.555066	-1.32428	0.0205975	0.0604322	0.040295	COAD
hsa04630	JAK-STAT signaling pathway	167	-0.501958	-1.23083	0.024975	0.072591	0.0484022	COAD
hsa04072	Phospholipase D signaling pathway	148	-0.50135	-1.22593	0.031968	0.0920561	0.0613811	COAD
hsa04916	Melanogenesis	101	-0.51872	-1.25411	0.032967	0.0932068	0.0621484	COAD
hsa04928	Parathyroid hormone synthesis, secretion and action	115	-0.513333	-1.2449	0.032967	0.0932068	0.0621484	COAD
hsa00430	Taurine and hypotaurine metabolism	16	-0.678903	-1.43737	0.034141	0.0948022	0.0632121	COAD
hsa04934	Cushing syndrome	155	-0.494732	-1.2121	0.033966	0.0948022	0.0632121	COAD
hsa04340	Hedgehog signaling pathway	55	-0.553438	-1.31407	0.0380762	0.104794	0.0698743	COAD
hsa05340	Primary immunodeficiency	37	-0.579582	-1.33852	0.0388946	0.106107	0.0707501	COAD
hsa04392	Hippo signaling pathway - multiple species	28	-0.597154	-1.3446	0.0508827	0.137604	0.0917518	COAD
hsa04920	Adipocytokine signaling pathway	70	-0.529921	-1.26567	0.052	0.139414	0.0929583	COAD
hsa00563	Glycosylphosphatidylinositol (GPI)-anchor biosynthesis	30	0.338819	1.48276	0.0540101	0.142349	0.0949152	COAD
hsa04935	Growth hormone synthesis, secretion and action	122	-0.500328	-1.21772	0.0539461	0.142349	0.0949152	COAD
hsa04721	Synaptic vesicle cycle	78	-0.516018	-1.23743	0.0599401	0.15665	0.104451	COAD
hsa05235	PD-L1 expression and PD-1 checkpoint pathway in cancer	90	-0.507224	-1.22536	0.0649351	0.166899	0.111285	COAD
hsa05418	Fluid shear stress and atherosclerosis	139	-0.483109	-1.18186	0.0649351	0.166899	0.111285	COAD
hsa05217	Basal cell carcinoma	63	-0.525951	-1.25141	0.078	0.198836	0.13258	COAD
hsa04972	Pancreatic secretion	104	-0.491713	-1.18954	0.0809191	0.2046	0.136423	COAD
hsa04390	Hippo signaling pathway	156	-0.472207	-1.15687	0.0919081	0.230511	0.1537	COAD
hsa02010	ABC transporters	45	-0.535274	-1.25178	0.0938446	0.233485	0.155683	COAD
hsa04614	Renin-angiotensin system	23	-0.597162	-1.32754	0.0996852	0.244111	0.162768	COAD
hsa05224	Breast cancer	148	-0.470233	-1.14984	0.0989011	0.244111	0.162768	COAD
hsa00604	Glycosphingolipid biosynthesis - ganglio series	15	-0.628526	-1.31719	0.101883	0.24503	0.163381	COAD
hsa05031	Amphetamine addiction	69	-0.505386	-1.20575	0.104	0.24503	0.163381	COAD
hsa04660	T cell receptor signaling pathway	122	-0.479388	-1.16675	0.100899	0.24503	0.163381	COAD
hsa04723	Retrograde endocannabinoid signaling	149	-0.469787	-1.14915	0.102897	0.24503	0.163381	COAD
hsa04310	Wnt signaling pathway	173	-0.468401	-1.14754	0.103896	0.24503	0.163381	COAD
hsa05165	Human papillomavirus infection	331	-0.444925	-1.10615	0.105894	0.247617	0.165106	COAD
hsa00220	Arginine biosynthesis	23	0.35769	1.35994	0.110135	0.253719	0.169175	COAD
hsa04012	ErbB signaling pathway	86	-0.489005	-1.17966	0.10989	0.253719	0.169175	COAD
hsa04750	Inflammatory mediator regulation of TRP channels	99	-0.485946	-1.17493	0.112887	0.258146	0.172127	COAD
hsa03265	Virion - Ebolavirus, Lyssavirus and Morbillivirus	12	-0.650433	-1.30885	0.114943	0.259037	0.172721	COAD
hsa05218	Melanoma	73	-0.498163	-1.19132	0.114885	0.259037	0.172721	COAD
hsa03450	Non-homologous end-joining	13	0.477874	1.49549	0.117548	0.263004	0.175366	COAD
hsa04720	Long-term potentiation	67	-0.499458	-1.18847	0.127127	0.282404	0.188301	COAD
hsa04915	Estrogen signaling pathway	138	-0.465553	-1.13829	0.130869	0.288655	0.192469	COAD
hsa00591	Linoleic acid metabolism	30	0.300273	1.31407	0.133365	0.292089	0.194759	COAD
hsa00532	Glycosaminoglycan biosynthesis - chondroitin sulfate / dermatan sulfate	21	-0.585574	-1.29115	0.141039	0.306736	0.204525	COAD
hsa00541	Biosynthesis of various nucleotide sugars	16	0.405223	1.35328	0.145628	0.314517	0.209713	COAD
hsa04960	Aldosterone-regulated sodium reabsorption	38	-0.528344	-1.2219	0.14939	0.316057	0.21074	COAD
hsa05221	Acute myeloid leukemia	68	-0.493797	-1.17645	0.149149	0.316057	0.21074	COAD
hsa05100	Bacterial invasion of epithelial cells	78	-0.482529	-1.15712	0.148851	0.316057	0.21074	COAD
hsa00770	Pantothenate and CoA biosynthesis	21	-0.578859	-1.27634	0.151644	0.317207	0.211507	COAD
hsa01523	Antifolate resistance	30	0.289019	1.26482	0.151974	0.317207	0.211507	COAD
hsa04350	TGF-beta signaling pathway	108	-0.470898	-1.14028	0.15984	0.331402	0.220972	COAD
hsa00603	Glycosphingolipid biosynthesis - globo and isoglobo series	16	-0.595723	-1.26126	0.162996	0.335706	0.223842	COAD
hsa04550	Signaling pathways regulating pluripotency of stem cells	144	-0.456345	-1.11656	0.168831	0.345437	0.230331	COAD
hsa04973	Carbohydrate digestion and absorption	50	-0.505201	-1.19443	0.171343	0.348285	0.232229	COAD
hsa04912	GnRH signaling pathway	93	-0.469696	-1.13502	0.173826	0.351039	0.234065	COAD
hsa04744	Phototransduction	28	-0.544322	-1.22564	0.179647	0.3595	0.239707	COAD
hsa05143	African trypanosomiasis	36	-0.523809	-1.20853	0.180328	0.3595	0.239707	COAD
hsa04930	Type II diabetes mellitus	47	-0.50415	-1.1881	0.192578	0.381476	0.25436	COAD
hsa00534	Glycosaminoglycan biosynthesis - heparan sulfate / heparin	24	-0.550086	-1.22387	0.196429	0.386641	0.257804	COAD
hsa05223	Non-small cell lung cancer	73	-0.476381	-1.13923	0.198801	0.38885	0.259277	COAD
hsa04980	Cobalamin transport and metabolism	18	0.344664	1.21499	0.208924	0.406097	0.270777	COAD
hsa04530	Tight junction	170	-0.443166	-1.08637	0.210789	0.407177	0.271497	COAD
hsa04520	Adherens junction	93	-0.459366	-1.11006	0.21978	0.421924	0.28133	COAD
hsa00515	Mannose type O-glycan biosynthesis	23	-0.54419	-1.20978	0.224554	0.426251	0.284215	COAD
hsa01522	Endocrine resistance	96	-0.457533	-1.10668	0.224775	0.426251	0.284215	COAD
hsa04919	Thyroid hormone signaling pathway	122	-0.449416	-1.09381	0.22977	0.433082	0.28877	COAD
hsa05030	Cocaine addiction	49	-0.487291	-1.1507	0.235707	0.438294	0.292245	COAD
hsa03250	Viral life cycle - HIV-1	64	-0.474058	-1.12733	0.236	0.438294	0.292245	COAD
hsa04936	Alcoholic liver disease	142	-0.442434	-1.08278	0.236763	0.438294	0.292245	COAD
hsa00450	Selenocompound metabolism	17	0.344212	1.15967	0.255947	0.469647	0.313151	COAD
hsa01521	EGFR tyrosine kinase inhibitor resistance	80	-0.45983	-1.10466	0.25974	0.469647	0.313151	COAD
hsa05135	Yersinia infection	137	-0.442131	-1.08082	0.25974	0.469647	0.313151	COAD
hsa05203	Viral carcinogenesis	203	-0.435317	-1.07016	0.25974	0.469647	0.313151	COAD
hsa00511	Other glycan degradation	18	0.327248	1.15359	0.263595	0.471391	0.314314	COAD
hsa04668	TNF signaling pathway	119	-0.446462	-1.08492	0.263736	0.471391	0.314314	COAD
hsa00061	Fatty acid biosynthesis	18	0.326514	1.15101	0.2675	0.472684	0.315176	COAD
hsa05226	Gastric cancer	150	-0.43823	-1.07236	0.266733	0.472684	0.315176	COAD
hsa00790	Folate biosynthesis	28	0.27669	1.15242	0.270445	0.475188	0.316846	COAD
hsa04913	Ovarian steroidogenesis	52	-0.476306	-1.13017	0.275551	0.48144	0.321015	COAD
hsa05214	Glioma	76	-0.454911	-1.09039	0.291708	0.506823	0.337939	COAD
hsa04260	Cardiac muscle contraction	87	-0.448873	-1.08303	0.293706	0.507459	0.338363	COAD
hsa04666	Fc gamma R-mediated phagocytosis	98	-0.443543	-1.07284	0.302697	0.518954	0.346028	COAD
hsa04068	FoxO signaling pathway	130	-0.435546	-1.06301	0.303696	0.518954	0.346028	COAD
hsa04814	Motor proteins	197	-0.427738	-1.05041	0.306693	0.521211	0.347533	COAD
hsa00601	Glycosphingolipid biosynthesis - lacto and neolacto series	28	-0.498408	-1.12226	0.30945	0.523037	0.34875	COAD
hsa00410	beta-Alanine metabolism	31	-0.49073	-1.11721	0.316116	0.531416	0.354337	COAD
hsa04213	Longevity regulating pathway - multiple species	61	-0.459664	-1.09065	0.323	0.537182	0.358182	COAD
hsa05163	Human cytomegalovirus infection	225	-0.426003	-1.05056	0.321678	0.537182	0.358182	COAD
hsa05134	Legionellosis	56	-0.456793	-1.08469	0.348697	0.576835	0.384621	COAD
hsa00533	Glycosaminoglycan biosynthesis - keratan sulfate	14	-0.536148	-1.11535	0.365991	0.602239	0.401561	COAD
hsa04722	Neurotrophin signaling pathway	120	-0.431055	-1.04815	0.377622	0.618108	0.412142	COAD
hsa05120	Epithelial cell signaling in Helicobacter pylori infection	70	-0.442787	-1.05756	0.388	0.63177	0.421251	COAD
hsa05207	Chemical carcinogenesis - receptor activation	198	-0.418474	-1.02805	0.396603	0.642415	0.428349	COAD
hsa00380	Tryptophan metabolism	42	-0.4578	-1.06552	0.413198	0.662395	0.441671	COAD
hsa04664	Fc epsilon RI signaling pathway	68	-0.440237	-1.04884	0.412412	0.662395	0.441671	COAD
hsa04152	AMPK signaling pathway	122	-0.423327	-1.03031	0.418581	0.667584	0.445131	COAD
hsa03320	PPAR signaling pathway	76	-0.431292	-1.03378	0.437562	0.694296	0.462942	COAD
hsa04964	Proximal tubule bicarbonate reclamation	23	-0.475126	-1.05624	0.440714	0.695746	0.463909	COAD
hsa00514	Other types of O-glycan biosynthesis	47	-0.442423	-1.04263	0.456369	0.71322	0.475561	COAD
hsa05167	Kaposi sarcoma-associated herpesvirus infection	195	-0.41273	-1.01385	0.455544	0.71322	0.475561	COAD
hsa04710	Circadian rhythm	33	-0.451042	-1.03768	0.466189	0.724923	0.483364	COAD
hsa04918	Thyroid hormone synthesis	75	-0.42708	-1.0236	0.472527	0.731125	0.487499	COAD
hsa04914	Progesterone-mediated oocyte maturation	108	-0.415826	-1.00693	0.497502	0.765957	0.510724	COAD
hsa00350	Tyrosine metabolism	35	-0.441654	-1.01819	0.502049	0.769149	0.512853	COAD
hsa00512	Mucin type O-glycan biosynthesis	36	-0.439119	-1.01314	0.507172	0.773189	0.515546	COAD
hsa05206	MicroRNAs in cancer	175	-0.406951	-0.99692	0.512488	0.777481	0.518408	COAD
hsa04917	Prolactin signaling pathway	71	-0.420305	-1.00317	0.521522	0.787346	0.524986	COAD
hsa01040	Biosynthesis of unsaturated fatty acids	27	-0.443117	-0.993832	0.532847	0.800557	0.533795	COAD
hsa04966	Collecting duct acid secretion	27	-0.441659	-0.990562	0.537018	0.802945	0.535387	COAD
hsa04071	Sphingolipid signaling pathway	122	-0.405607	-0.987182	0.556444	0.828009	0.5521	COAD
hsa05211	Renal cell carcinoma	70	-0.411173	-0.982055	0.572	0.847105	0.564832	COAD
hsa05166	Human T-cell leukemia virus 1 infection	222	-0.393193	-0.969796	0.6004	0.884949	0.590066	COAD
hsa05215	Prostate cancer	98	-0.400759	-0.969356	0.61039	0.89543	0.597054	COAD
hsa05168	Herpes simplex virus 1 infection	179	-0.394013	-0.965764	0.62038	0.89966	0.599875	COAD
hsa00230	Purine metabolism	128	-0.39464	-0.963356	0.619381	0.89966	0.599875	COAD
hsa00500	Starch and sucrose metabolism	38	-0.409505	-0.94706	0.621951	0.89966	0.599875	COAD
hsa05231	Choline metabolism in cancer	99	-0.398529	-0.963573	0.625375	0.900424	0.600384	COAD
hsa00120	Primary bile acid biosynthesis	17	-0.421213	-0.902045	0.638344	0.914862	0.610011	COAD
hsa04136	Autophagy - other	32	0.211836	0.925776	0.654735	0.934049	0.622805	COAD
hsa05164	Influenza A	170	-0.386565	-0.947619	0.684316	0.967374	0.645025	COAD
hsa00650	Butanoate metabolism	27	-0.396416	-0.889089	0.683003	0.967374	0.645025	COAD
hsa03272	Virion - Hepatitis viruses	48	-0.389193	-0.918058	0.689759	0.970656	0.647214	COAD
hsa05130	Pathogenic Escherichia coli infection	201	-0.385044	-0.946142	0.695305	0.97299	0.64877	COAD
hsa04950	Maturity onset diabetes of the young	26	0.223587	0.902662	0.697674	0.97299	0.64877	COAD
hsa05132	Salmonella infection	251	-0.382575	-0.943569	0.711289	0.974497	0.649775	COAD
hsa05222	Small cell lung cancer	93	-0.386286	-0.93346	0.702298	0.974497	0.649775	COAD
hsa00730	Thiamine metabolism	15	-0.408467	-0.856018	0.708749	0.974497	0.649775	COAD
hsa00360	Phenylalanine metabolism	16	-0.400102	-0.847094	0.705947	0.974497	0.649775	COAD
hsa04962	Vasopressin-regulated water reabsorption	44	-0.38223	-0.893421	0.72004	0.98216	0.654884	COAD
hsa04070	Phosphatidylinositol signaling system	98	-0.381093	-0.921789	0.723277	0.982267	0.654955	COAD
hsa04211	Longevity regulating pathway	89	-0.380448	-0.918618	0.729271	0.986101	0.657512	COAD
hsa05169	Epstein-Barr virus infection	200	-0.379333	-0.931839	0.737263	0.992592	0.66184	COAD
hsa05170	Human immunodeficiency virus 1 infection	212	-0.376669	-0.928239	0.757243	1	0.666779	COAD
hsa04114	Oocyte meiosis	136	-0.374205	-0.91447	0.768232	1	0.666779	COAD
hsa05162	Measles	138	-0.370954	-0.906991	0.785215	1	0.666779	COAD
hsa04066	HIF-1 signaling pathway	110	-0.372174	-0.901503	0.766234	1	0.666779	COAD
hsa05017	Spinocerebellar ataxia	143	-0.362716	-0.887746	0.827173	1	0.666779	COAD
hsa04330	Notch signaling pathway	62	-0.369462	-0.877913	0.766	1	0.666779	COAD
hsa05131	Shigellosis	247	-0.356029	-0.877437	0.907093	1	0.666779	COAD
hsa00562	Inositol phosphate metabolism	73	-0.363061	-0.868236	0.791209	1	0.666779	COAD
hsa00513	Various types of N-glycan biosynthesis	42	-0.373008	-0.868166	0.747208	1	0.666779	COAD
hsa05225	Hepatocellular carcinoma	169	-0.3517	-0.86227	0.891109	1	0.666779	COAD
hsa05230	Central carbon metabolism in cancer	70	-0.360369	-0.860713	0.802	1	0.666779	COAD
hsa04931	Insulin resistance	109	-0.353057	-0.855264	0.852148	1	0.666779	COAD
hsa05161	Hepatitis B	162	-0.348763	-0.854925	0.899101	1	0.666779	COAD
hsa00520	Amino sugar and nucleotide sugar metabolism	38	-0.368593	-0.852444	0.771341	1	0.666779	COAD
hsa04657	IL-17 signaling pathway	95	-0.349796	-0.846035	0.854146	1	0.666779	COAD
hsa00140	Steroid hormone biosynthesis	60	-0.355668	-0.843895	0.804	1	0.666779	COAD
hsa00062	Fatty acid elongation	27	-0.374268	-0.839415	0.757039	1	0.666779	COAD
hsa04922	Glucagon signaling pathway	107	-0.345927	-0.837447	0.872128	1	0.666779	COAD
hsa04370	VEGF signaling pathway	60	-0.352535	-0.836462	0.81	1	0.666779	COAD
hsa04976	Bile secretion	88	-0.3416	-0.824429	0.869131	1	0.666779	COAD
hsa00250	Alanine, aspartate and glutamate metabolism	37	-0.353161	-0.815613	0.805527	1	0.666779	COAD
hsa05417	Lipid and atherosclerosis	214	-0.329394	-0.812104	0.954046	1	0.666779	COAD
hsa04622	RIG-I-like receptor signaling pathway	71	-0.339778	-0.810972	0.867868	1	0.666779	COAD
hsa04621	NOD-like receptor signaling pathway	187	-0.329825	-0.809646	0.959041	1	0.666779	COAD
hsa00590	Arachidonic acid metabolism	62	-0.338334	-0.803948	0.852	1	0.666779	COAD
hsa04210	Apoptosis	136	-0.328758	-0.803407	0.94006	1	0.666779	COAD
hsa00052	Galactose metabolism	32	0.18167	0.793941	0.83871	1	0.666779	COAD
hsa04144	Endocytosis	252	-0.319634	-0.788817	0.975025	1	0.666779	COAD
hsa04150	mTOR signaling pathway	157	-0.319977	-0.784123	0.963037	1	0.666779	COAD
hsa04217	Necroptosis	156	-0.319876	-0.783673	0.965035	1	0.666779	COAD
hsa00760	Nicotinate and nicotinamide metabolism	38	-0.338062	-0.781836	0.840447	1	0.666779	COAD
hsa00830	Retinol metabolism	66	-0.325687	-0.775396	0.891	1	0.666779	COAD
hsa00600	Sphingolipid metabolism	54	-0.324874	-0.771069	0.869739	1	0.666779	COAD
hsa03082	ATP-dependent chromatin remodeling	115	-0.3175	-0.769976	0.947053	1	0.666779	COAD
hsa04142	Lysosome	133	-0.311934	-0.762306	0.966034	1	0.666779	COAD
hsa05022	Pathways of neurodegeneration - multiple diseases	482	-0.305638	-0.762224	1	1	0.666779	COAD
hsa00592	alpha-Linolenic acid metabolism	26	-0.339793	-0.761166	0.831074	1	0.666779	COAD
hsa05216	Thyroid cancer	37	-0.32738	-0.756072	0.859775	1	0.666779	COAD
hsa04140	Autophagy - animal	169	-0.308228	-0.755689	0.98002	1	0.666779	COAD
hsa04218	Cellular senescence	157	-0.306736	-0.751673	0.979021	1	0.666779	COAD
hsa05212	Pancreatic cancer	77	-0.3129	-0.749946	0.923077	1	0.666779	COAD
hsa05220	Chronic myeloid leukemia	77	-0.309249	-0.741195	0.93007	1	0.666779	COAD
hsa04910	Insulin signaling pathway	138	-0.302598	-0.739859	0.978022	1	0.666779	COAD
hsa00071	Fatty acid degradation	43	-0.316563	-0.739565	0.876258	1	0.666779	COAD
hsa00564	Glycerophospholipid metabolism	102	-0.302004	-0.730179	0.958042	1	0.666779	COAD
hsa03015	mRNA surveillance pathway	97	-0.297356	-0.719184	0.967033	1	0.666779	COAD
hsa04216	Ferroptosis	42	-0.308224	-0.717384	0.896447	1	0.666779	COAD
hsa04215	Apoptosis - multiple species	32	-0.312036	-0.71307	0.887745	1	0.666779	COAD
hsa04130	SNARE interactions in vesicular transport	33	-0.306976	-0.706234	0.889344	1	0.666779	COAD
hsa05415	Diabetic cardiomyopathy	205	-0.285463	-0.702191	0.999001	1	0.666779	COAD
hsa05160	Hepatitis C	158	-0.285075	-0.698722	0.994006	1	0.666779	COAD
hsa00340	Histidine metabolism	22	-0.31518	-0.696477	0.867585	1	0.666779	COAD
hsa00982	Drug metabolism - cytochrome P450	67	-0.291145	-0.692786	0.948949	1	0.666779	COAD
hsa00565	Ether lipid metabolism	50	-0.289857	-0.685296	0.922846	1	0.666779	COAD
hsa00130	Ubiquinone and other terpenoid-quinone biosynthesis	12	-0.334155	-0.672413	0.866667	1	0.666779	COAD
hsa05210	Colorectal cancer	87	-0.27851	-0.671983	0.972028	1	0.666779	COAD
hsa04740	Olfactory transduction	390	-0.26557	-0.660837	1	1	0.666779	COAD
hsa00260	Glycine, serine and threonine metabolism	40	-0.281676	-0.652649	0.934893	1	0.666779	COAD
hsa01212	Fatty acid metabolism	57	-0.267452	-0.634907	0.955956	1	0.666779	COAD
hsa05219	Bladder cancer	41	-0.273053	-0.63433	0.946193	1	0.666779	COAD
hsa00310	Lysine degradation	63	-0.264881	-0.630241	0.967	1	0.666779	COAD
hsa00910	Nitrogen metabolism	17	-0.28696	-0.614537	0.917211	1	0.666779	COAD
hsa05213	Endometrial cancer	59	-0.257152	-0.611053	0.968	1	0.666779	COAD
hsa05020	Prion disease	278	-0.246412	-0.609794	1	1	0.666779	COAD
hsa04623	Cytosolic DNA-sensing pathway	82	-0.252832	-0.60786	0.989011	1	0.666779	COAD
hsa00510	N-Glycan biosynthesis	54	-0.243061	-0.576891	0.972946	1	0.666779	COAD
hsa04981	Folate transport and metabolism	31	-0.252729	-0.57537	0.955579	1	0.666779	COAD
hsa00240	Pyrimidine metabolism	58	-0.241317	-0.573343	0.975	1	0.666779	COAD
hsa05010	Alzheimer disease	390	-0.230213	-0.572856	1	1	0.666779	COAD
hsa01250	Biosynthesis of nucleotide sugars	37	-0.237346	-0.548143	0.972364	1	0.666779	COAD
hsa00561	Glycerolipid metabolism	64	-0.229266	-0.545202	0.99	1	0.666779	COAD
hsa03018	RNA degradation	78	-0.215745	-0.517363	1	1	0.666779	COAD
hsa04115	p53 signaling pathway	75	-0.214667	-0.514502	0.994006	1	0.666779	COAD
hsa05014	Amyotrophic lateral sclerosis	371	-0.201727	-0.50169	1	1	0.666779	COAD
hsa00670	One carbon pool by folate	38	-0.210506	-0.486838	0.981707	1	0.666779	COAD
hsa00531	Glycosaminoglycan degradation	19	-0.216655	-0.469411	0.98274	1	0.666779	COAD
hsa04141	Protein processing in endoplasmic reticulum	170	-0.172549	-0.422983	1	1	0.666779	COAD
hsa04137	Mitophagy - animal	105	-0.160576	-0.388819	1	1	0.666779	COAD
hsa05110	Vibrio cholerae infection	50	-0.149154	-0.352639	1	1	0.666779	COAD
hsa03083	Polycomb repressive complex	83	-0.133681	-0.321751	1	1	0.666779	COAD
hsa04724	Glutamatergic synapse	116	0.599399	2.45103	1e-10	8.475e-09	5.76316e-09	GBM
hsa05322	Systemic lupus erythematosus	131	-0.721203	-1.97071	1e-10	8.475e-09	5.76316e-09	GBM
hsa04640	Hematopoietic cell lineage	97	-0.723941	-1.94399	1e-10	8.475e-09	5.76316e-09	GBM
hsa04060	Cytokine-cytokine receptor interaction	298	-0.667307	-1.86769	1e-10	8.475e-09	5.76316e-09	GBM
hsa04061	Viral protein interaction with cytokine and cytokine receptor	100	-0.723473	-1.94767	2.6619e-10	1.80477e-08	1.22727e-08	GBM
hsa05150	Staphylococcus aureus infection	96	-0.715352	-1.91991	9.49844e-10	5.36662e-08	3.6494e-08	GBM
hsa05323	Rheumatoid arthritis	91	-0.716475	-1.91493	2.35779e-09	1.14185e-07	7.76477e-08	GBM
hsa05332	Graft-versus-host disease	39	-0.837712	-2.03178	4.51617e-09	1.91373e-07	1.30137e-07	GBM
hsa05140	Leishmaniasis	75	-0.724241	-1.90226	1.44214e-08	5.43207e-07	3.69391e-07	GBM
hsa04610	Complement and coagulation cascades	87	-0.699762	-1.86927	1.60724e-08	5.44854e-07	3.70511e-07	GBM
hsa05330	Allograft rejection	36	-0.837205	-2.01293	2.72048e-08	7.738e-07	5.26198e-07	GBM
hsa05320	Autoimmune thyroid disease	51	-0.779871	-1.96096	2.73912e-08	7.738e-07	5.26198e-07	GBM
hsa04145	Phagosome	154	-0.634438	-1.74951	2.98676e-08	7.78854e-07	5.29635e-07	GBM
hsa04613	Neutrophil extracellular trap formation	186	-0.601395	-1.66895	8.80038e-08	2.13095e-06	1.44909e-06	GBM
hsa04723	Retrograde endocannabinoid signaling	149	0.454917	1.93509	1.27082e-07	2.68966e-06	1.82902e-06	GBM
hsa04512	ECM-receptor interaction	89	-0.687895	-1.83958	1.34879e-07	2.68966e-06	1.82902e-06	GBM
hsa04657	IL-17 signaling pathway	95	-0.67641	-1.81276	1.25845e-07	2.68966e-06	1.82902e-06	GBM
hsa05169	Epstein-Barr virus infection	201	-0.590797	-1.64225	1.85536e-07	3.49426e-06	2.37616e-06	GBM
hsa05168	Herpes simplex virus 1 infection	180	-0.599434	-1.65905	3.22412e-07	5.75251e-06	3.91181e-06	GBM
hsa04713	Circadian entrainment	97	0.518979	2.07436	4.34238e-07	6.89453e-06	4.68841e-06	GBM
hsa05145	Toxoplasmosis	110	-0.657075	-1.77446	4.07485e-07	6.89453e-06	4.68841e-06	GBM
hsa04630	JAK-STAT signaling pathway	168	-0.60567	-1.67364	4.67771e-07	6.89453e-06	4.68841e-06	GBM
hsa05202	Transcriptional misregulation in cancer	195	-0.592421	-1.64522	4.66362e-07	6.89453e-06	4.68841e-06	GBM
hsa05166	Human T-cell leukemia virus 1 infection	222	-0.571655	-1.59306	6.10603e-07	8.62476e-06	5.865e-06	GBM
hsa04727	GABAergic synapse	89	0.52827	2.0877	9.20524e-07	1.24823e-05	8.4882e-06	GBM
hsa05310	Asthma	29	-0.81676	-1.89214	1.05399e-06	1.37424e-05	9.34512e-06	GBM
hsa05032	Morphine addiction	91	0.50889	2.05272	1.97114e-06	2.3042e-05	1.5669e-05	GBM
hsa04380	Osteoclast differentiation	137	-0.607178	-1.66834	1.86811e-06	2.3042e-05	1.5669e-05	GBM
hsa05152	Tuberculosis	178	-0.586869	-1.6242	1.95895e-06	2.3042e-05	1.5669e-05	GBM
hsa04728	Dopaminergic synapse	131	0.453783	1.828	2.33576e-06	2.55427e-05	1.73695e-05	GBM
hsa04110	Cell cycle	158	-0.600058	-1.6565	2.31264e-06	2.55427e-05	1.73695e-05	GBM
hsa05033	Nicotine addiction	41	0.666618	2.225	3.69632e-06	3.91579e-05	2.66281e-05	GBM
hsa04940	Type I diabetes mellitus	42	-0.756552	-1.85243	4.25654e-06	4.37263e-05	2.97347e-05	GBM
hsa05144	Malaria	50	-0.724642	-1.8233	4.44844e-06	4.43535e-05	3.01612e-05	GBM
hsa04672	Intestinal immune network for IgA production	47	-0.740634	-1.84652	4.82148e-06	4.66994e-05	3.17565e-05	GBM
hsa05321	Inflammatory bowel disease	64	-0.692291	-1.79614	5.47473e-06	5.15537e-05	3.50575e-05	GBM
hsa05164	Influenza A	171	-0.581415	-1.60575	6.24312e-06	5.72004e-05	3.88974e-05	GBM
hsa04659	Th17 cell differentiation	107	-0.624825	-1.68936	8.88798e-06	7.92901e-05	5.39187e-05	GBM
hsa04720	Long-term potentiation	67	0.536222	1.96907	1.06844e-05	9.28719e-05	6.31546e-05	GBM
hsa04721	Synaptic vesicle cycle	78	0.511455	1.95464	1.46975e-05	0.000124561	8.47039e-05	GBM
hsa04820	Cytoskeleton in muscle cells	232	-0.534149	-1.49084	3.28997e-05	0.000272024	0.000184981	GBM
hsa04612	Antigen processing and presentation	71	-0.661379	-1.72772	3.63533e-05	0.000293423	0.000199533	GBM
hsa05416	Viral myocarditis	67	-0.659336	-1.71604	4.00442e-05	0.000315697	0.00021468	GBM
hsa04650	Natural killer cell mediated cytotoxicity	127	-0.586187	-1.60171	4.82458e-05	0.000371712	0.000252771	GBM
hsa04726	Serotonergic synapse	112	0.424649	1.70204	5.2341e-05	0.000394302	0.000268133	GBM
hsa04925	Aldosterone synthesis and secretion	98	0.458443	1.84884	5.49907e-05	0.000396635	0.000269719	GBM
hsa05017	Spinocerebellar ataxia	143	0.403708	1.64083	5.46235e-05	0.000396635	0.000269719	GBM
hsa04510	Focal adhesion	203	-0.539911	-1.50009	5.67467e-05	0.000400773	0.000272533	GBM
hsa04151	PI3K-Akt signaling pathway	360	-0.496121	-1.39253	6.59921e-05	0.000456558	0.000310468	GBM
hsa04621	NOD-like receptor signaling pathway	188	-0.545232	-1.51289	7.76605e-05	0.000526538	0.000358056	GBM
hsa04730	Long-term depression	60	0.54613	1.92947	8.33101e-05	0.000553767	0.000376572	GBM
hsa05203	Viral carcinogenesis	203	-0.534339	-1.48461	8.68173e-05	0.000565982	0.000384879	GBM
hsa05031	Amphetamine addiction	69	0.516046	1.92497	0.000104829	0.000670509	0.000455959	GBM
hsa05146	Amoebiasis	102	-0.603007	-1.62627	0.000115472	0.000724908	0.000492951	GBM
hsa04742	Taste transduction	86	0.475535	1.88463	0.000125324	0.000772454	0.000525283	GBM
hsa04668	TNF signaling pathway	119	-0.575406	-1.56254	0.000175384	0.0010617	0.000721975	GBM
hsa04911	Insulin secretion	86	0.466906	1.85043	0.000220981	0.00131425	0.000893717	GBM
hsa05165	Human papillomavirus infection	332	-0.48668	-1.36346	0.000298778	0.00174631	0.00118752	GBM
hsa04062	Chemokine signaling pathway	193	-0.529598	-1.47086	0.000304558	0.00174992	0.00118998	GBM
hsa04514	Cell adhesion molecules	158	-0.547959	-1.51268	0.000311011	0.00175721	0.00119494	GBM
hsa04261	Adrenergic signaling in cardiomyocytes	154	0.370595	1.59118	0.000383058	0.0021288	0.00144762	GBM
hsa04974	Protein digestion and absorption	104	-0.590836	-1.5963	0.000399597	0.00218489	0.00148577	GBM
hsa04070	Phosphatidylinositol signaling system	98	0.422323	1.70318	0.000547415	0.00289959	0.00197177	GBM
hsa05133	Pertussis	77	-0.608643	-1.60252	0.00054641	0.00289959	0.00197177	GBM
hsa04921	Oxytocin signaling pathway	154	0.364065	1.56314	0.000601021	0.00313455	0.00213155	GBM
hsa05162	Measles	139	-0.549223	-1.51334	0.00073622	0.0037815	0.00257149	GBM
hsa04658	Th1 and Th2 cell differentiation	91	-0.589408	-1.57531	0.000771187	0.00390198	0.00265342	GBM
hsa04725	Cholinergic synapse	115	0.38108	1.54899	0.000854121	0.00425804	0.00289555	GBM
hsa05219	Bladder cancer	41	-0.665696	-1.62607	0.0011711	0.00575367	0.00391261	GBM
hsa05205	Proteoglycans in cancer	201	-0.506452	-1.4078	0.00128709	0.00623318	0.00423868	GBM
hsa05030	Cocaine addiction	49	0.509714	1.76029	0.00156321	0.00736164	0.00500605	GBM
hsa05340	Primary immunodeficiency	37	-0.683989	-1.65655	0.00156353	0.00736164	0.00500605	GBM
hsa05134	Legionellosis	56	-0.605562	-1.54361	0.00232482	0.0107961	0.00734154	GBM
hsa05171	Coronavirus disease - COVID-19	234	-0.485979	-1.35643	0.00294724	0.0135016	0.00918132	GBM
hsa04064	NF-kappa B signaling pathway	104	-0.555148	-1.49988	0.0030167	0.0136355	0.00927238	GBM
hsa03030	DNA replication	36	-0.675123	-1.62322	0.00311452	0.0138924	0.00944709	GBM
hsa00350	Tyrosine metabolism	34	-0.663073	-1.57629	0.00361789	0.0159281	0.0108314	GBM
hsa04115	p53 signaling pathway	75	-0.568111	-1.49218	0.00389534	0.0169297	0.0115125	GBM
hsa04670	Leukocyte transendothelial migration	116	-0.53985	-1.46358	0.00423716	0.0181823	0.0123643	GBM
hsa04935	Growth hormone synthesis, secretion and action	122	0.337613	1.38217	0.00440818	0.0186797	0.0127025	GBM
hsa04260	Cardiac muscle contraction	87	0.388362	1.52257	0.00462418	0.019353	0.0131604	GBM
hsa05167	Kaposi sarcoma-associated herpesvirus infection	196	-0.489699	-1.36073	0.00482043	0.0199284	0.0135517	GBM
hsa04152	AMPK signaling pathway	122	0.33403	1.3675	0.00563022	0.0229957	0.0156375	GBM
hsa04961	Endocrine and other factor-regulated calcium reabsorption	53	0.449106	1.54783	0.00583861	0.023563	0.0160233	GBM
hsa04217	Necroptosis	156	-0.506144	-1.39598	0.0059202	0.0236112	0.016056	GBM
hsa05130	Pathogenic Escherichia coli infection	201	-0.478651	-1.33052	0.00624665	0.0246234	0.0167444	GBM
hsa05222	Small cell lung cancer	93	-0.547663	-1.46661	0.00670002	0.0260012	0.0176813	GBM
hsa04620	Toll-like receptor signaling pathway	109	-0.522511	-1.41327	0.00674958	0.0260012	0.0176813	GBM
hsa04933	AGE-RAGE signaling pathway in diabetic complications	101	-0.535836	-1.44223	0.0077809	0.0296373	0.0201539	GBM
hsa03250	Viral life cycle - HIV-1	64	-0.555419	-1.44103	0.0111924	0.042158	0.0286682	GBM
hsa04662	B cell receptor signaling pathway	85	-0.533682	-1.42261	0.0121282	0.045181	0.0307239	GBM
hsa04218	Cellular senescence	157	-0.492525	-1.35887	0.014461	0.0532857	0.0362353	GBM
hsa04975	Fat digestion and absorption	43	-0.599715	-1.4734	0.0154156	0.0561924	0.0382119	GBM
hsa04970	Salivary secretion	95	0.348928	1.39973	0.018698	0.0667222	0.0453723	GBM
hsa05132	Salmonella infection	251	-0.454408	-1.26902	0.0185297	0.0667222	0.0453723	GBM
hsa04927	Cortisol synthesis and secretion	65	0.391239	1.43835	0.0214977	0.0759137	0.0516228	GBM
hsa04929	GnRH secretion	65	0.390297	1.43489	0.0220318	0.076212	0.0518256	GBM
hsa05235	PD-L1 expression and PD-1 checkpoint pathway in cancer	90	-0.520006	-1.38859	0.0218144	0.076212	0.0518256	GBM
hsa05142	Chagas disease	103	-0.510609	-1.37847	0.023617	0.0808704	0.0549934	GBM
hsa00650	Butanoate metabolism	27	0.51132	1.54396	0.0247417	0.0838744	0.0570361	GBM
hsa00860	Porphyrin metabolism	44	-0.574524	-1.41428	0.0256234	0.0860032	0.0584837	GBM
hsa04211	Longevity regulating pathway	89	0.356046	1.40708	0.0274097	0.091097	0.0619476	GBM
hsa03440	Homologous recombination	41	-0.577989	-1.41183	0.0281215	0.0915704	0.0622696	GBM
hsa04971	Gastric acid secretion	76	0.359716	1.38358	0.0283625	0.0915704	0.0622696	GBM
hsa05160	Hepatitis C	159	-0.475468	-1.31313	0.0282828	0.0915704	0.0622696	GBM
hsa00380	Tryptophan metabolism	42	-0.584249	-1.43054	0.0300353	0.0960562	0.06532	GBM
hsa03430	Mismatch repair	23	-0.643008	-1.43431	0.034398	0.105815	0.0719565	GBM
hsa01523	Antifolate resistance	30	-0.612057	-1.42224	0.0346476	0.105815	0.0719565	GBM
hsa03050	Proteasome	46	-0.563901	-1.40103	0.033557	0.105815	0.0719565	GBM
hsa03460	Fanconi anemia pathway	54	-0.551463	-1.39773	0.0340285	0.105815	0.0719565	GBM
hsa05417	Lipid and atherosclerosis	215	-0.457068	-1.27382	0.034034	0.105815	0.0719565	GBM
hsa04142	Lysosome	133	-0.482661	-1.32054	0.0365854	0.110736	0.0753026	GBM
hsa04950	Maturity onset diabetes of the young	26	-0.621656	-1.42557	0.0385078	0.115523	0.0785581	GBM
hsa00900	Terpenoid backbone biosynthesis	23	0.508996	1.46154	0.0397916	0.117299	0.0797652	GBM
hsa00592	alpha-Linolenic acid metabolism	26	-0.619931	-1.42162	0.0397112	0.117299	0.0797652	GBM
hsa04210	Apoptosis	136	-0.473448	-1.30095	0.041498	0.121274	0.0824688	GBM
hsa05206	MicroRNAs in cancer	178	-0.454921	-1.25903	0.0433031	0.125468	0.0853206	GBM
hsa04973	Carbohydrate digestion and absorption	50	0.38803	1.3313	0.0449047	0.126856	0.0862643	GBM
hsa05418	Fluid shear stress and atherosclerosis	138	-0.468781	-1.29016	0.0445795	0.126856	0.0862643	GBM
hsa05135	Yersinia infection	137	-0.468619	-1.28762	0.0446247	0.126856	0.0862643	GBM
hsa01240	Biosynthesis of cofactors	152	-0.456002	-1.25594	0.0537525	0.150596	0.102408	GBM
hsa01250	Biosynthesis of nucleotide sugars	37	-0.566277	-1.37146	0.0558087	0.155075	0.105454	GBM
hsa00480	Glutathione metabolism	56	-0.520093	-1.32574	0.058952	0.162477	0.110488	GBM
hsa01232	Nucleotide metabolism	85	-0.487166	-1.29861	0.0606695	0.165598	0.112609	GBM
hsa05170	Human immunodeficiency virus 1 infection	213	-0.441194	-1.22961	0.0610611	0.165598	0.112609	GBM
hsa00910	Nitrogen metabolism	17	-0.652218	-1.38158	0.0626598	0.167257	0.113738	GBM
hsa00590	Arachidonic acid metabolism	62	-0.509218	-1.31909	0.0622986	0.167257	0.113738	GBM
hsa03272	Virion - Hepatitis viruses	48	-0.533311	-1.33144	0.0655556	0.17362	0.118065	GBM
hsa05131	Shigellosis	247	-0.435546	-1.21708	0.0661323	0.173789	0.11818	GBM
hsa00053	Ascorbate and aldarate metabolism	28	-0.583336	-1.34982	0.0685096	0.177389	0.120628	GBM
hsa05161	Hepatitis B	163	-0.444351	-1.22919	0.0685484	0.177389	0.120628	GBM
hsa04810	Regulation of actin cytoskeleton	232	-0.43249	-1.2071	0.0710711	0.182523	0.124119	GBM
hsa03265	Virion - Ebolavirus, Lyssavirus and Morbillivirus	12	-0.696765	-1.38287	0.0719132	0.183297	0.124646	GBM
hsa00240	Pyrimidine metabolism	58	-0.507458	-1.30314	0.0749186	0.189533	0.128886	GBM
hsa03273	Virion - Lassa virus and SFTS virus	17	0.522668	1.37465	0.0785905	0.19735	0.134201	GBM
hsa00591	Linoleic acid metabolism	30	-0.569367	-1.32304	0.0800478	0.199531	0.135685	GBM
hsa04216	Ferroptosis	42	-0.537456	-1.31597	0.0812641	0.201058	0.136723	GBM
hsa04623	Cytosolic DNA-sensing pathway	83	-0.47988	-1.27315	0.0818468	0.201058	0.136723	GBM
hsa00830	Retinol metabolism	66	-0.496273	-1.29067	0.0878885	0.214347	0.14576	GBM
hsa04148	Efferocytosis	157	-0.437942	-1.20828	0.090081	0.218125	0.148329	GBM
hsa04814	Motor proteins	197	-0.434326	-1.20746	0.0923695	0.22208	0.151018	GBM
hsa05034	Alcoholism	182	-0.434073	-1.20206	0.0947581	0.226218	0.153833	GBM
hsa00520	Amino sugar and nucleotide sugar metabolism	38	-0.54055	-1.31112	0.0971429	0.23029	0.156601	GBM
hsa00770	Pantothenate and CoA biosynthesis	21	-0.599237	-1.32663	0.100372	0.236292	0.160683	GBM
hsa04660	T cell receptor signaling pathway	122	-0.448617	-1.22055	0.101434	0.237147	0.161264	GBM
hsa04923	Regulation of lipolysis in adipocytes	59	0.34663	1.22759	0.102616	0.238266	0.162026	GBM
hsa05218	Melanoma	73	-0.473005	-1.24089	0.111821	0.257873	0.175359	GBM
hsa00340	Histidine metabolism	22	-0.588014	-1.31269	0.115196	0.263861	0.179431	GBM
hsa05143	African trypanosomiasis	36	-0.534477	-1.28506	0.121281	0.275936	0.187641	GBM
hsa04622	RIG-I-like receptor signaling pathway	72	-0.468254	-1.22664	0.135394	0.303965	0.206702	GBM
hsa04936	Alcoholic liver disease	142	-0.430224	-1.18551	0.135217	0.303965	0.206702	GBM
hsa00360	Phenylalanine metabolism	15	-0.610375	-1.27052	0.146373	0.32645	0.221992	GBM
hsa00040	Pentose and glucuronate interconversions	34	-0.527879	-1.2549	0.149133	0.330432	0.2247	GBM
hsa03410	Base excision repair	44	-0.505703	-1.24487	0.150113	0.330443	0.224708	GBM
hsa05212	Pancreatic cancer	77	-0.45891	-1.20828	0.155063	0.339138	0.23062	GBM
hsa00982	Drug metabolism - cytochrome P450	66	-0.467701	-1.21636	0.1597	0.34704	0.235994	GBM
hsa03060	Protein export	31	-0.523382	-1.22146	0.166865	0.360302	0.245012	GBM
hsa04964	Proximal tubule bicarbonate reclamation	23	0.417891	1.19994	0.170213	0.362906	0.246783	GBM
hsa05215	Prostate cancer	98	-0.440259	-1.18199	0.169772	0.362906	0.246783	GBM
hsa04614	Renin-angiotensin system	23	-0.55549	-1.23909	0.184275	0.388008	0.263853	GBM
hsa04530	Tight junction	170	-0.413888	-1.14283	0.183468	0.388008	0.263853	GBM
hsa00130	Ubiquinone and other terpenoid-quinone biosynthesis	12	-0.624264	-1.23898	0.192673	0.403186	0.274174	GBM
hsa04917	Prolactin signaling pathway	71	-0.447435	-1.16884	0.19893	0.413727	0.281342	GBM
hsa05120	Epithelial cell signaling in Helicobacter pylori infection	70	-0.448503	-1.17177	0.201923	0.41739	0.283833	GBM
hsa04350	TGF-beta signaling pathway	108	-0.426923	-1.15577	0.204499	0.420152	0.285711	GBM
hsa00541	Biosynthesis of various nucleotide sugars	16	-0.582039	-1.22319	0.214286	0.434987	0.295799	GBM
hsa00565	Ether lipid metabolism	50	-0.47053	-1.18392	0.213187	0.434987	0.295799	GBM
hsa04625	C-type lectin receptor signaling pathway	105	-0.423679	-1.1448	0.222108	0.445531	0.30297	GBM
hsa00562	Inositol phosphate metabolism	73	0.287876	1.09698	0.222036	0.445531	0.30297	GBM
hsa00051	Fructose and mannose metabolism	34	-0.498114	-1.18414	0.224277	0.447236	0.304129	GBM
hsa04012	ErbB signaling pathway	86	0.303019	1.20092	0.227736	0.451477	0.307013	GBM
hsa00983	Drug metabolism - other enzymes	77	-0.434241	-1.14333	0.248945	0.490654	0.333654	GBM
hsa00533	Glycosaminoglycan biosynthesis - keratan sulfate	14	-0.578722	-1.1833	0.250996	0.491836	0.334458	GBM
hsa00010	Glycolysis / Gluconeogenesis	66	-0.438409	-1.14018	0.26045	0.504529	0.343089	GBM
hsa04926	Relaxin signaling pathway	130	-0.407475	-1.11362	0.260163	0.504529	0.343089	GBM
hsa04981	Folate transport and metabolism	31	-0.490909	-1.14568	0.283671	0.546389	0.371555	GBM
hsa04392	Hippo signaling pathway - multiple species	28	-0.491125	-1.13645	0.288462	0.549909	0.373948	GBM
hsa00330	Arginine and proline metabolism	49	-0.452544	-1.1334	0.290929	0.549909	0.373948	GBM
hsa00510	N-Glycan biosynthesis	54	-0.444817	-1.12743	0.291987	0.549909	0.373948	GBM
hsa04916	Melanogenesis	101	0.28037	1.1116	0.291977	0.549909	0.373948	GBM
hsa04611	Platelet activation	126	-0.399693	-1.09188	0.296748	0.555788	0.377946	GBM
hsa04666	Fc gamma R-mediated phagocytosis	98	-0.405756	-1.08935	0.309524	0.576531	0.392052	GBM
hsa03420	Nucleotide excision repair	61	-0.430726	-1.11155	0.312164	0.57827	0.393235	GBM
hsa00760	Nicotinate and nicotinamide metabolism	38	-0.458819	-1.11288	0.317714	0.58219	0.3959	GBM
hsa04920	Adipocytokine signaling pathway	70	0.276027	1.03662	0.316639	0.58219	0.3959	GBM
hsa04966	Collecting duct acid secretion	27	-0.484483	-1.11499	0.322034	0.586933	0.399125	GBM
hsa00920	Sulfur metabolism	10	-0.592771	-1.14477	0.329218	0.596818	0.405847	GBM
hsa04520	Adherens junction	93	-0.404397	-1.08295	0.334027	0.602315	0.409585	GBM
hsa05231	Choline metabolism in cancer	99	0.268309	1.09423	0.336617	0.603773	0.410577	GBM
hsa00260	Glycine, serine and threonine metabolism	40	-0.452705	-1.10199	0.34127	0.608222	0.413602	GBM
hsa05163	Human cytomegalovirus infection	226	-0.379884	-1.05895	0.342685	0.608222	0.413602	GBM
hsa04919	Thyroid hormone signaling pathway	122	0.250929	1.02729	0.348127	0.614661	0.417981	GBM
hsa00513	Various types of N-glycan biosynthesis	42	-0.446113	-1.09231	0.351016	0.616551	0.419266	GBM
hsa04979	Cholesterol metabolism	51	-0.430052	-1.08135	0.35872	0.62362	0.424073	GBM
hsa04066	HIF-1 signaling pathway	109	-0.391014	-1.0576	0.358607	0.62362	0.424073	GBM
hsa05230	Central carbon metabolism in cancer	70	-0.412032	-1.07649	0.362179	0.626423	0.425979	GBM
hsa04924	Renin secretion	69	0.273365	1.01972	0.38806	0.667778	0.454101	GBM
hsa03083	Polycomb repressive complex	83	0.279663	1.09503	0.395811	0.674271	0.458517	GBM
hsa04141	Protein processing in endoplasmic reticulum	170	-0.380051	-1.0494	0.395161	0.674271	0.458517	GBM
hsa04915	Estrogen signaling pathway	138	0.254717	1.0249	0.404436	0.685519	0.466166	GBM
hsa00140	Steroid hormone biosynthesis	60	-0.406636	-1.04783	0.410367	0.689024	0.468549	GBM
hsa04270	Vascular smooth muscle contraction	134	-0.379665	-1.03908	0.410569	0.689024	0.468549	GBM
hsa04664	Fc epsilon RI signaling pathway	68	-0.400336	-1.04331	0.418182	0.69492	0.472558	GBM
hsa00980	Metabolism of xenobiotics by cytochrome P450	72	-0.397759	-1.04197	0.416844	0.69492	0.472558	GBM
hsa04215	Apoptosis - multiple species	32	-0.441015	-1.03873	0.442874	0.700109	0.476087	GBM
hsa00531	Glycosaminoglycan degradation	19	-0.475306	-1.03755	0.439451	0.700109	0.476087	GBM
hsa00052	Galactose metabolism	32	-0.440129	-1.03665	0.442874	0.700109	0.476087	GBM
hsa00030	Pentose phosphate pathway	31	-0.443085	-1.03407	0.448153	0.700109	0.476087	GBM
hsa00630	Glyoxylate and dicarboxylate metabolism	30	-0.444934	-1.0339	0.448029	0.700109	0.476087	GBM
hsa01524	Platinum drug resistance	73	-0.393588	-1.03254	0.438765	0.700109	0.476087	GBM
hsa05226	Gastric cancer	150	-0.375166	-1.03185	0.434959	0.700109	0.476087	GBM
hsa05221	Acute myeloid leukemia	68	-0.395146	-1.02978	0.440642	0.700109	0.476087	GBM
hsa03040	Spliceosome	173	-0.370739	-1.02595	0.446123	0.700109	0.476087	GBM
hsa04913	Ovarian steroidogenesis	52	0.298091	1.02438	0.446809	0.700109	0.476087	GBM
hsa04932	Non-alcoholic fatty liver disease	157	-0.370938	-1.02341	0.447368	0.700109	0.476087	GBM
hsa04015	Rap1 signaling pathway	212	-0.365944	-1.01985	0.444444	0.700109	0.476087	GBM
hsa00785	Lipoic acid metabolism	19	0.368617	1.0043	0.442786	0.700109	0.476087	GBM
hsa04540	Gap junction	92	0.263814	1.04208	0.45462	0.700528	0.476372	GBM
hsa04146	Peroxisome	82	-0.385835	-1.02302	0.453305	0.700528	0.476372	GBM
hsa04330	Notch signaling pathway	62	0.279359	0.989299	0.450704	0.700528	0.476372	GBM
hsa04710	Circadian rhythm	33	0.315931	0.980445	0.462069	0.708785	0.481987	GBM
hsa04922	Glucagon signaling pathway	107	0.275237	1.08786	0.47064	0.710009	0.482819	GBM
hsa04912	GnRH signaling pathway	93	0.269308	1.06868	0.473042	0.710009	0.482819	GBM
hsa00604	Glycosphingolipid biosynthesis - ganglio series	15	-0.490772	-1.02156	0.476684	0.710009	0.482819	GBM
hsa04390	Hippo signaling pathway	156	-0.367559	-1.01375	0.471125	0.710009	0.482819	GBM
hsa00100	Steroid biosynthesis	20	-0.458987	-1.01139	0.474074	0.710009	0.482819	GBM
hsa02010	ABC transporters	45	-0.409422	-1.01132	0.477528	0.710009	0.482819	GBM
hsa01210	2-Oxocarboxylic acid metabolism	32	-0.42814	-1.00841	0.475854	0.710009	0.482819	GBM
hsa01200	Carbon metabolism	113	-0.369965	-1.00028	0.505641	0.748525	0.509011	GBM
hsa04071	Sphingolipid signaling pathway	122	0.232488	0.951797	0.514654	0.758555	0.515832	GBM
hsa04978	Mineral absorption	60	-0.38323	-0.987512	0.526998	0.763471	0.519175	GBM
hsa04977	Vitamin digestion and absorption	26	-0.428773	-0.983257	0.523466	0.763471	0.519175	GBM
hsa00061	Fatty acid biosynthesis	18	0.359649	0.955037	0.52657	0.763471	0.519175	GBM
hsa04213	Longevity regulating pathway - multiple species	61	0.267737	0.947333	0.520548	0.763471	0.519175	GBM
hsa00062	Fatty acid elongation	27	-0.422122	-0.971471	0.533898	0.770177	0.523735	GBM
hsa05220	Chronic myeloid leukemia	77	-0.366518	-0.965019	0.558017	0.801558	0.545074	GBM
hsa00120	Primary bile acid biosynthesis	17	-0.446446	-0.945695	0.56266	0.804817	0.547291	GBM
hsa05110	Vibrio cholerae infection	50	-0.379842	-0.955732	0.571429	0.813926	0.553485	GBM
hsa00512	Mucin type O-glycan biosynthesis	36	-0.395893	-0.951862	0.576659	0.817939	0.556214	GBM
hsa05217	Basal cell carcinoma	63	-0.365501	-0.947886	0.580645	0.820161	0.557725	GBM
hsa00500	Starch and sucrose metabolism	38	-0.385186	-0.934278	0.598857	0.842376	0.572831	GBM
hsa00250	Alanine, aspartate and glutamate metabolism	36	0.286979	0.9088	0.601562	0.842685	0.573041	GBM
hsa00564	Glycerophospholipid metabolism	102	-0.351606	-0.948257	0.611511	0.853095	0.580121	GBM
hsa05412	Arrhythmogenic right ventricular cardiomyopathy	86	-0.354743	-0.946141	0.615465	0.855093	0.581479	GBM
hsa05100	Bacterial invasion of epithelial cells	78	-0.350346	-0.924707	0.623295	0.862437	0.586473	GBM
hsa04310	Wnt signaling pathway	173	-0.340059	-0.941046	0.629406	0.867352	0.589815	GBM
hsa05225	Hepatocellular carcinoma	168	-0.339563	-0.938308	0.632427	0.867987	0.590247	GBM
hsa03320	PPAR signaling pathway	76	-0.347121	-0.914937	0.638275	0.869955	0.591586	GBM
hsa00511	Other glycan degradation	18	-0.415989	-0.897681	0.638994	0.869955	0.591586	GBM
hsa00603	Glycosphingolipid biosynthesis - globo and isoglobo series	16	-0.423688	-0.890407	0.644133	0.873444	0.593958	GBM
hsa05223	Non-small cell lung cancer	73	-0.350052	-0.918332	0.647497	0.874508	0.594682	GBM
hsa00790	Folate biosynthesis	28	-0.388377	-0.898691	0.65024	0.874728	0.594831	GBM
hsa04371	Apelin signaling pathway	140	-0.336645	-0.926536	0.655207	0.877926	0.597006	GBM
hsa05204	Chemical carcinogenesis - DNA adducts	67	-0.344102	-0.895587	0.660236	0.881181	0.599219	GBM
hsa00514	Other types of O-glycan biosynthesis	47	-0.35781	-0.892078	0.665552	0.884792	0.601675	GBM
hsa00230	Purine metabolism	128	-0.337339	-0.921502	0.674466	0.885658	0.602264	GBM
hsa05410	Hypertrophic cardiomyopathy	99	-0.339611	-0.913127	0.676653	0.885658	0.602264	GBM
hsa05210	Colorectal cancer	87	-0.340551	-0.909711	0.673597	0.885658	0.602264	GBM
hsa00620	Pyruvate metabolism	47	-0.35483	-0.884649	0.67447	0.885658	0.602264	GBM
hsa04928	Parathyroid hormone synthesis, secretion and action	115	-0.336792	-0.912867	0.688205	0.893876	0.607852	GBM
hsa04930	Type II diabetes mellitus	47	-0.351659	-0.876742	0.686734	0.893876	0.607852	GBM
hsa05224	Breast cancer	148	-0.330033	-0.907991	0.699492	0.905068	0.615463	GBM
hsa01230	Biosynthesis of amino acids	73	-0.329841	-0.865309	0.72524	0.934815	0.635691	GBM
hsa00730	Thiamine metabolism	15	-0.402519	-0.837859	0.729275	0.936455	0.636807	GBM
hsa00532	Glycosaminoglycan biosynthesis - chondroitin sulfate / dermatan sulfate	21	-0.371586	-0.822639	0.741016	0.947941	0.644618	GBM
hsa04980	Cobalamin transport and metabolism	18	-0.375767	-0.810885	0.755975	0.963442	0.655158	GBM
hsa00601	Glycosphingolipid biosynthesis - lacto and neolacto series	28	0.276381	0.838363	0.758824	0.96345	0.655164	GBM
hsa05207	Chemical carcinogenesis - receptor activation	198	-0.313248	-0.870709	0.78593	0.994142	0.676035	GBM
hsa04072	Phospholipase D signaling pathway	148	0.234381	0.992128	1	1	0.680019	GBM
hsa04150	mTOR signaling pathway	157	0.222167	0.975091	0.805445	1	0.680019	GBM
hsa04910	Insulin signaling pathway	138	0.22813	0.917922	0.892067	1	0.680019	GBM
hsa04722	Neurotrophin signaling pathway	120	0.222264	0.902978	0.906553	1	0.680019	GBM
hsa03015	mRNA surveillance pathway	98	0.22232	0.896587	0.861111	1	0.680019	GBM
hsa04010	MAPK signaling pathway	300	-0.315755	-0.884273	0.808617	1	0.680019	GBM
hsa04080	Neuroactive ligand-receptor interaction	368	-0.314512	-0.883061	0.829	1	0.680019	GBM
hsa04014	Ras signaling pathway	238	-0.315612	-0.881742	0.798799	1	0.680019	GBM
hsa04931	Insulin resistance	109	0.220672	0.880636	0.894929	1	0.680019	GBM
hsa05415	Diabetic cardiomyopathy	205	-0.300893	-0.836464	0.863454	1	0.680019	GBM
hsa04114	Oocyte meiosis	136	-0.302235	-0.830484	0.827935	1	0.680019	GBM
hsa04972	Pancreatic secretion	104	-0.306384	-0.827775	0.819672	1	0.680019	GBM
hsa01522	Endocrine resistance	96	-0.306772	-0.823336	0.821577	1	0.680019	GBM
hsa04962	Vasopressin-regulated water reabsorption	44	0.239853	0.820828	0.896552	1	0.680019	GBM
hsa04550	Signaling pathways regulating pluripotency of stem cells	144	-0.297912	-0.820813	0.848485	1	0.680019	GBM
hsa00270	Cysteine and methionine metabolism	51	-0.318529	-0.800933	0.813466	1	0.680019	GBM
hsa01212	Fatty acid metabolism	57	0.226452	0.789467	0.974359	1	0.680019	GBM
hsa04144	Endocytosis	252	-0.282569	-0.789271	0.935872	1	0.680019	GBM
hsa00515	Mannose type O-glycan biosynthesis	23	0.270862	0.77776	0.867021	1	0.680019	GBM
hsa01521	EGFR tyrosine kinase inhibitor resistance	80	-0.293456	-0.776949	0.862069	1	0.680019	GBM
hsa05014	Amyotrophic lateral sclerosis	371	-0.27668	-0.77688	0.981	1	0.680019	GBM
hsa05414	Dilated cardiomyopathy	104	-0.286217	-0.773289	0.876025	1	0.680019	GBM
hsa04120	Ubiquitin mediated proteolysis	142	-0.280149	-0.771971	0.906155	1	0.680019	GBM
hsa05216	Thyroid cancer	37	-0.31798	-0.770114	0.818907	1	0.680019	GBM
hsa00600	Sphingolipid metabolism	54	-0.303087	-0.768203	0.8573	1	0.680019	GBM
hsa05020	Prion disease	278	-0.274216	-0.766156	0.960922	1	0.680019	GBM
hsa00071	Fatty acid degradation	43	-0.311814	-0.766074	0.837838	1	0.680019	GBM
hsa03082	ATP-dependent chromatin remodeling	114	-0.282474	-0.766033	0.900716	1	0.680019	GBM
hsa00561	Glycerolipid metabolism	64	-0.294853	-0.764992	0.854682	1	0.680019	GBM
hsa03010	Ribosome	155	-0.275212	-0.758736	0.928065	1	0.680019	GBM
hsa03020	RNA polymerase	33	-0.319668	-0.75794	0.834306	1	0.680019	GBM
hsa04068	FoxO signaling pathway	130	-0.276828	-0.756565	0.920732	1	0.680019	GBM
hsa04744	Phototransduction	28	-0.320995	-0.742771	0.84976	1	0.680019	GBM
hsa05208	Chemical carcinogenesis - reactive oxygen species	224	-0.26242	-0.731485	0.972946	1	0.680019	GBM
hsa05012	Parkinson disease	271	-0.261585	-0.73043	0.982983	1	0.680019	GBM
hsa04914	Progesterone-mediated oocyte maturation	108	-0.269043	-0.728357	0.9182	1	0.680019	GBM
hsa04934	Cushing syndrome	155	-0.262153	-0.722732	0.95846	1	0.680019	GBM
hsa04750	Inflammatory mediator regulation of TRP channels	99	-0.2686	-0.722195	0.929752	1	0.680019	GBM
hsa04976	Bile secretion	88	-0.270467	-0.721942	0.921794	1	0.680019	GBM
hsa00280	Valine, leucine and isoleucine degradation	48	-0.287944	-0.718866	0.904444	1	0.680019	GBM
hsa03008	Ribosome biogenesis in eukaryotes	123	-0.263085	-0.717705	0.943878	1	0.680019	GBM
hsa00563	Glycosylphosphatidylinositol (GPI)-anchor biosynthesis	30	-0.308148	-0.716046	0.88411	1	0.680019	GBM
hsa00534	Glycosaminoglycan biosynthesis - heparan sulfate / heparin	24	-0.309409	-0.699159	0.889697	1	0.680019	GBM
[truncated: 4,504 more rows]

## Sheet: Table S9
Table S9. Assessment of immune infiltration levels using QuanTIseq
Cancer	Risk	B.cells	Macrophages.M1	Macrophages.M2	Monocytes	Neutrophils	NK.cells	T.cells.CD4	T.cells.CD8	Tregs	Dendritic.cells
ACC	high	0.0138621	0.00568475	0.0177573	0.0479511	0.00592745	0.00900206	0.0399908	0.00346289	0.00464817	0.00740184
ACC	low	0.00635422	0.00171742	0.0278936	0.0550286	0.00413927	0.00900222	0.0607334	0.00286574	0.00378015	0.00065331
BLCA	high	0.014761	0.026661	0.0235103	0.00203565	0.0513675	0.00882157	0.00647781	0.0133666	0.00975041	0.00509375
BLCA	low	0.00840004	0.0161083	0.0181026	0.00125659	0.0522528	0.00928439	0.00681736	0.006856	0.00665642	0.0069823
BRCA	high	0.0151477	0.0219929	0.039455	0.00212612	0.0591679	0.0097369	0.0356202	0.010066	0.0111652	0.00463551
BRCA	low	0.0153036	0.0271805	0.0350904	0.00344224	0.0362344	0.00785833	0.0366986	0.0120032	0.0122063	0.00448622
CESC	high	0.00871321	0.0329061	0.016547	0.00240981	0.0361344	0.0146205	0.00365703	0.0218868	0.00834156	0.00452874
CESC	low	0.0105786	0.0280313	0.0223972	0.00119081	0.0327346	0.0151539	0.00279352	0.0211926	0.00981832	0.0022409
COAD	high	0.0118162	0.0465829	0.021543	7.25e-05	0.0571455	0.0135821	0.019554	0.00727088	0.0112433	0.000398237
COAD	low	0.00578467	0.0398751	0.0165175	0	0.0540614	0.0133703	0.0226793	0.00401608	0.00712842	2.3e-05
GBM	high	0.00946087	0.023326	0.0525129	0.0877127	0.000378636	0.0554567	0.0128271	0.000741044	0.00373106	0.076302
GBM	low	0.0133992	0.0048122	0.0125534	0.131608	0	0.0765151	0.00486544	7.07e-06	0.00575657	0.0481451
HNSC	high	0.00763631	0.045787	0.0206243	0.00190421	0.0485555	0.0079201	0.0139061	0.00740889	0.0125878	0.00107779
HNSC	low	0.0135366	0.0374028	0.0213024	0.00270156	0.0400826	0.0095937	0.00997836	0.0130293	0.0139438	0.00168902
KIRC	high	0.0108165	0.034897	0.044254	0.00204301	0.086982	0.0117295	0.0156082	0.0375437	0.0100399	0.00667959
KIRC	low	0.0101464	0.0187813	0.0441372	0.000792092	0.124187	0.0128019	0.0230268	0.0138498	0.00625246	0.0107985
KIRP	high	0.00720203	0.0246161	0.0394424	0.0132811	0.0701671	0.0125074	0.0407358	0.00524411	0.00463833	0.00357311
KIRP	low	0.00359239	0.0155526	0.0306666	0.0116213	0.0880197	0.0148215	0.0402596	0.00131863	0.0032793	0.0037192
LGG	high	0.0106286	0.0124098	0.0384814	0.10923	0	0.0676584	0.00745878	0.000346168	0.00425241	0.0689957
LGG	low	0.0155233	0.00277663	0.0102277	0.128947	0	0.078879	0.00672276	5.5e-06	0.00598424	0.0508946
LICH	high	0.00578701	0.0192959	0.0148357	0.00175374	0.0599197	0.0131136	0.00413675	0.00413402	0.00288459	0.000184893
LICH	low	0.00351245	0.0158669	0.0133125	0.000928413	0.0660149	0.0162554	0.00254002	0.00153142	0.00177152	9.94e-05
LUAD	high	0.0134858	0.080301	0.0413716	0.00461272	0.0517142	0.00828582	0.00977632	0.0159286	0.017572	0.00131032
LUAD	low	0.016313	0.111208	0.0558121	0.0028228	0.0592789	0.00963013	0.00970721	0.0161646	0.0276748	0.000373933
PAAD	high	0.0215342	0.0413727	0.0316706	0.000557292	0.04631	0.00987408	0.00666188	0.00582351	0.0140304	0.00078877
PAAD	low	0.0356229	0.0294593	0.0476246	0.00439446	0.0384113	0.0126402	0.014904	0.0128348	0.0174413	0.00394992
PCPG	high	0.00412743	0.00103732	0.0482549	0.012405	0.00579602	0.0243564	0.0425425	0.00162691	0.0143231	0.0252902
PCPG	low	0.00592429	0.00435742	0.0456038	0.00944038	0.00572114	0.0244045	0.0332181	0.00228771	0.0156623	0.0259179
READ	high	0.0103944	0.0373965	0.0209299	0	0.0550554	0.0114852	0.0210973	0.00493813	0.00895337	0.00028635
READ	low	0.00588782	0.0379963	0.0141193	0	0.0521763	0.0122258	0.0185597	0.00318942	0.00961412	6.49e-05
SARC	high	0.00987339	0.0239691	0.0415666	0.0203333	0.0300908	0.0227517	0.0305382	0.0157254	0.0154698	0.0109831
READ	low	0.0078459	0.026412	0.053313	0.025303	0.027313	0.015544	0.0258112	0.0147649	0.0129485	0.0096576
SKCM	high	0.013852	0.0228802	0.0125761	0.0754144	0.0150424	0.0186149	0.0530864	0.0187296	0.0148269	0.0069261
SKCM	low	0.0282033	0.0411357	0.0169491	0.0845504	0.0204986	0.0197194	0.0405377	0.0447901	0.0196627	0.00306352
THYM	high	0.0231874	0.00735231	0.0340451	0.00497403	0.00745752	0.00320027	0.0113298	0.260191	0.00779327	0.0215433
THYM	low	0.00534106	0.00145121	0.0228908	0.00465855	0.00541311	0.000777977	0.00696077	0.60171	0.00071689	0.0196523
UCS	high	0.0105117	0.006803	0.0193725	0.0316133	0.00884122	0.0122178	0.0130006	0.00751391	0.00542851	0.00965631
UCS	low	0.00963517	0.00451275	0.0143029	0.0355926	0.0108123	0.0147609	0.00891914	0.0111834	0.00519829	0.0063693

[truncated: 3 more sheets: Table S10, Table S11, Table S12]
